# Supplementary material for: Mitogenome Characteristics and Intracellular Gene Transfer Analysis of Four Adansonia Species
Source: Genes (Basel). 2025 Jul 21;16(7):846. doi: 10.3390/genes16070846 (PMC12295798; doi:10.3390/genes16070846)
Supplement: Supplementary file 1 [file genes-16-00846-s001.zip › Table S1.xlsx]

## Sheet: mt_function
Table S1. Statistics on mitochondrial gene function.
Group of genes	Gene name
ATP synthase	atp1; atp4; atp6; atp8; atp9
Cytohrome c biogenesis	ccmB; ccmC; ccmFC*; ccmFN
Ubiquinol cytochrome c reductase	cob
Cytochrome c oxidase	cox1; cox2*; cox3
Maturases	matR
Transport membrane protein	mttB
NADH dehydrogenase	nad1****; nad2****; nad3; nad4***; nad4L; nad5****; nad6; nad7**; nad9
Ribosomal proteins (LSU)	rpl10; rpl16; rpl2; rpl5
Ribosomal proteins (SSU)	rps10*; rps12; rps13; rps14; rps3*; rps4; rps7(2)
Succinate dehydrogenase	sdh3; sdh4
Ribosomal RNAs	rrn18; rrn26(2); rrn5
Transfer RNAs	trnC-GCA; trnD-GUC; trnE-UUC; trnF-GAA; trnG-GCC; trnH-GUG; trnI-CAU; trnK-UUU; trnM-CAU(5); trnN-GUU(2); trnP-UGG(2); trnQ-UUG; trnS-GCU; trnS-GGA(2); trnS-UGA; trnW-CCA; trnY-GUA
other	psbJ
Notes: *: intron number; #Gene: Pseudo gene; Gene(2): Number of copies of multi-copy genes
