# Supplementary material for: Mitogenome Characteristics and Intracellular Gene Transfer Analysis of Four Adansonia Species
Source: Genes (Basel). 2025 Jul 21;16(7):846. doi: 10.3390/genes16070846 (PMC12295798; doi:10.3390/genes16070846)
Supplement: Supplementary file 1 [file genes-16-00846-s001.zip › Table S2.xlsx]

## Sheet: all_rscu_stat
Table S2.RSCU value of 34 PCGs in four Adansonia mitogenomes.
codon	Adansonia digitata	Adansonia perrieri	Adansonia rubrostipa	Adansonia za
UUU	1.15	1.14	1.14	1.14
UUC	0.85	0.86	0.86	0.86
UUA	1.48	1.49	1.49	1.5
UUG	1.23	1.18	1.22	1.25
CUU	1.28	1.28	1.27	1.27
CUC	0.58	0.61	0.6	0.56
CUA	0.9	0.88	0.87	0.88
CUG	0.53	0.56	0.55	0.54
AUU	1.3	1.31	1.31	1.3
AUC	0.84	0.83	0.82	0.83
AUA	0.86	0.85	0.86	0.86
AUG	1	1	1	1
GUU	1.16	1.2	1.2	1.17
GUC	0.79	0.77	0.77	0.78
GUA	1.2	1.19	1.2	1.22
GUG	0.85	0.84	0.84	0.84
UCU	1.38	1.38	1.37	1.4
UCC	0.96	0.95	0.96	0.95
UCA	1.07	1.04	1.04	1.06
UCG	0.87	0.87	0.88	0.87
CCU	1.46	1.46	1.44	1.44
CCC	0.83	0.85	0.84	0.83
CCA	1.06	1.03	1.04	1.06
CCG	0.65	0.66	0.68	0.66
ACU	1.39	1.33	1.31	1.37
ACC	1.04	1.05	1.06	1.05
ACA	0.95	0.98	0.97	0.95
ACG	0.62	0.64	0.66	0.62
GCU	1.62	1.61	1.62	1.62
GCC	0.9	0.91	0.9	0.9
GCA	0.94	0.91	0.94	0.97
GCG	0.54	0.57	0.54	0.51
UAU	1.53	1.51	1.51	1.52
UAC	0.47	0.49	0.49	0.48
CAU	1.52	1.51	1.55	1.54
CAC	0.48	0.49	0.45	0.46
CAA	1.49	1.44	1.47	1.51
CAG	0.51	0.56	0.53	0.49
AAU	1.34	1.33	1.33	1.34
AAC	0.66	0.67	0.67	0.66
AAA	1.17	1.18	1.19	1.19
AAG	0.83	0.82	0.81	0.81
GAU	1.36	1.32	1.35	1.38
GAC	0.64	0.68	0.65	0.62
GAA	1.36	1.34	1.37	1.37
GAG	0.64	0.66	0.63	0.63
UGU	1.23	1.21	1.2	1.22
UGC	0.77	0.79	0.8	0.78
UGG	1	1	1	1
CGU	1.23	1.18	1.17	1.21
CGC	0.59	0.62	0.6	0.58
CGA	1.31	1.26	1.27	1.32
CGG	0.69	0.69	0.69	0.68
AGU	1.07	1.08	1.06	1.06
AGC	0.66	0.67	0.68	0.67
AGA	1.44	1.47	1.51	1.47
AGG	0.74	0.78	0.77	0.75
GGU	1.31	1.31	1.33	1.34
GGC	0.53	0.52	0.52	0.52
GGA	1.41	1.37	1.38	1.41
GGG	0.74	0.79	0.77	0.73
