# Supplementary material for: Mitogenome Characteristics and Intracellular Gene Transfer Analysis of Four Adansonia Species
Source: Genes (Basel). 2025 Jul 21;16(7):846. doi: 10.3390/genes16070846 (PMC12295798; doi:10.3390/genes16070846)
Supplement: Supplementary file 1 [file genes-16-00846-s001.zip › Table S3.xlsx]

## Sheet: Sheet1
Table S3. Ka/Ks values for 34 genes in a combination of four Adansonia species and other Malvaceae species
Sequence	nad5	atp1	nad7	rps3	cox1	rpl2	atp8	ccmC	nad3	rps4	nad2	rpl5	nad9	nad4	sdh4	nad1	rpl16	cytb	atp4	atp9	rps14	rpl10	nad6	rps7	matR	rps10	cox3	atp6	sdh3	mttB	ccmB	nad4L	cox2	rps12
Abelmoschus_esculentus-Adansonia_digitata	1.29418	0.245199	0.154636	0.560718	0.105089	0.884694	3.7023	0.953971	0.670365	1.18028	0	0.16297	0	0.730147	0.175283	0	NA	0	1.28039	NA	NA	0	0	0.28996	1.21453	NA	NA	0.250791	NA	0	NA	0	NA	0.120878
Abelmoschus_esculentus-Adansonia_perrieri	1.1228	0.245199	NA	0.486278	0.105089	0.505029	NA	1.73233	0.669206	1.18028	0	0.107706	0	0.730147	0.175283	NA	NA	0.299412	1.28039	NA	NA	0	0	0.28996	0.519115	NA	NA	0.250791	NA	0	NA	0	NA	NA
Abelmoschus_esculentus-Adansonia_rubrostipa	1.1228	0.245199	NA	0.486278	0.105089	0.641877	NA	1.73233	0.281583	1.18028	0	0.216054	0	0.730147	0.139693	NA	NA	0.299412	1.28039	NA	NA	0	0	0.28996	0.693053	NA	NA	0.250791	NA	0	NA	0	NA	0.170087
Abelmoschus_esculentus-Adansonia_za	1.29418	0.245199	0	0.486278	0.105089	0.641877	3.7023	1.90636	0.281583	1.18028	0	0.216054	0	0.730147	0.139693	0	NA	0.299412	1.28039	NA	NA	0	0	0.28996	0.693053	NA	NA	0.250791	NA	0.37719	NA	0	NA	0.170087
Adansonia_digitata-Adansonia_perrieri	NA	NA	NA	0	NA	0.180019	NA	0.34978	0.369748	NA	NA	0	NA	NA	NA	NA	NA	NA	NA	NA	NA	NA	NA	NA	NA	NA	NA	NA	NA	NA	NA	NA	NA	NA
Adansonia_digitata-Adansonia_rubrostipa	NA	NA	NA	0	NA	0	NA	0.34978	1.06809	NA	NA	0.32878	NA	NA	0	NA	NA	NA	NA	NA	NA	NA	NA	NA	NA	NA	NA	NA	NA	NA	NA	NA	NA	0
Adansonia_digitata-Adansonia_za	NA	NA	0.30912	0	NA	0.360596	NA	0	1.06809	NA	NA	0.32878	NA	NA	0	NA	NA	NA	NA	NA	NA	NA	NA	NA	NA	NA	NA	NA	NA	NA	NA	NA	NA	0
Adansonia_digitata-Corchorus_capsularis	0.269326	0.139691	0.854	0.904521	0.134449	NA	0.977611	0.889217	0.446326	1.24503	0.384608	0.653725	0.141845	0.65508	1.37566	0.572617	0.392205	0.405332	1.62329	0.0510109	0.222677	0.281071	0.549072	NA	0.747215	1.88957	0.241016	0.358418	NA	0.567119	0.824962	0.564356	0.573021	0.270101
Adansonia_digitata-Firmiana_kwangsiensis	0.164026	0.169794	0.30912	2.11935	0.210603	0.724174	1.16437	0.516994	0.670394	1.92716	NA	0.658985	0	0.224932	NA	NA	0.296817	0	NA	NA	NA	NA	NA	NA	0.306894	0	0.156557	0.494079	0.914011	NA	NA	0.280476	0.913076	0
Adansonia_digitata-Gossypium_arboreum	0.0799106	NA	0.30912	1.20506	0.105089	1.44627	0	0.680209	0.531074	0.621275	0	0.417734	0	0.0845946	0.482784	NA	0.576241	NA	0.68849	NA	NA	0.313546	NA	NA	2.16791	NA	NA	0.314138	0.926903	2.26067	NA	0	0.605518	0.138331
Adansonia_digitata-Hibiscus_cannabinus	0.585584	0.245199	0.154636	0.712842	0.114253	NA	2.17426	0.680209	0.670365	1.68325	0	0.107705	0	0.300885	0.261511	0	0.57395	0	1.84961	NA	0.322194	0.313425	NA	NA	1.21393	NA	NA	0.644321	NA	1.12379	NA	0	1.41329	0.185777
Adansonia_digitata-Microcos_paniculata	1.54125	0.136632	0.61725	NA	0.1917	1.58449	1.23344	0.604924	0.574908	NA	0.224042	1.08913	0.277581	0.349313	0.739423	0.343166	0.232451	0.373923	0.709411	0.247577	NA	0	0.635551	NA	0.98215	2.01543	0.926782	0.5318	1.41446	1.34849	0.72814	0	0.310976	0.654138
Adansonia_digitata-Theobroma_cacao	0.644618	0.0833087	0.61725	0.582412	0.213812	2.28516	0.888165	0.854293	0.458971	1.3634	0.679953	0.755212	0.169731	0.528028	1.16496	NA	0.432752	1.05792	0.530748	NA	NA	NA	0.984831	0.304498	0.946251	NA	0.926782	0.670923	1.5168	1.64178	NA	0	0.400377	0.139104
Adansonia_digitata-Tilia_amurensis	0.160821	0.364232	0.30912	0.567309	0.34032	NA	1.01268	0.521913	0.670394	2.36163	0	0.814018	0	0.340115	NA	NA	0	1.18046	0.700378	NA	0.293949	NA	0.421421	NA	0.554673	0	0.616644	0.57751	1.26611	NA	NA	0	NA	0
Adansonia_digitata-Vatica_mangachapoi	0.478873	0.267162	0.445162	NA	0.201288	0.944183	0.613578	0.544477	0.694912	1.30738	0.0872461	0.478406	0.137597	0.393052	1.45614	0.91744	0.184269	0.24294	0.834487	0.087781	0.24479	0.305653	0.439665	NA	1.96359	NA	0.248703	0.527185	NA	1.21373	1.09044	0.140897	0.636056	0.214107
Adansonia_perrieri-Adansonia_rubrostipa	NA	NA	NA	NA	NA	0.360682	NA	NA	0.727133	NA	NA	NA	NA	NA	0	NA	NA	NA	NA	NA	NA	NA	NA	NA	NA	NA	NA	NA	NA	NA	NA	NA	NA	NA
Adansonia_perrieri-Adansonia_za	NA	NA	NA	NA	NA	0	NA	NA	0.727133	NA	NA	NA	NA	NA	0	NA	NA	NA	NA	NA	NA	NA	NA	NA	NA	NA	NA	NA	NA	NA	NA	NA	NA	NA
Adansonia_perrieri-Corchorus_capsularis	0.248246	0.139691	NA	0.853303	0.134449	NA	NA	0.936269	0.396473	1.24503	0.384608	0.613765	0.141845	0.65508	1.37566	NA	0.392205	0.421496	1.62329	0.0510109	0.222677	0.281071	0.549072	NA	0.704453	1.88957	0.192318	0.379083	NA	0.559518	0.824962	0.564356	0.573021	NA
Adansonia_perrieri-Firmiana_kwangsiensis	0	0.169794	NA	1.40895	0.210603	0.27009	NA	0.630558	0.666434	1.92716	NA	0.326387	0	0.224932	NA	NA	0.296817	0.297627	NA	NA	NA	NA	NA	NA	0.169109	0	0	0.32787	0.906079	NA	NA	0.280476	0.913076	NA
Adansonia_perrieri-Gossypium_arboreum	0	NA	NA	0.961998	0.105089	0.399418	NA	0.866648	0.568512	0.621275	0	0.41617	0	0.0845946	0.312865	NA	0.576241	NA	0.68849	NA	NA	0.313546	NA	NA	1.22475	NA	NA	0.314138	0.756876	NA	NA	0	0.605518	NA
Adansonia_perrieri-Hibiscus_cannabinus	0.5171	0.245199	NA	0.605475	0.114253	0.543686	NA	0.866648	0.669206	1.68325	0	0.161569	0	0.300885	0.261511	NA	0.57395	0.299412	1.84961	NA	0.322194	0.313425	NA	NA	0.51886	NA	NA	0.647709	NA	0	NA	0	1.41329	NA
Adansonia_perrieri-Microcos_paniculata	1.47908	0.136632	NA	NA	0.1917	1.21424	NA	0.657445	0.541543	NA	0.224042	1.27654	0.277581	0.349313	0.739423	NA	0.232451	0.347347	0.709411	0.247577	NA	0	0.635551	NA	0.79384	2.01543	0.616263	0.5318	1.28301	1.14894	0.72814	0	0.310976	NA
Adansonia_perrieri-Theobroma_cacao	0.322156	0.0833087	NA	0.50947	0.213812	0.681642	NA	1.18446	0.522777	1.3634	0.679953	0.982978	0.169731	0.528028	0.570598	NA	0.432752	0.961982	0.530748	NA	NA	NA	0.984831	0.304498	0.518801	NA	0.616263	0.670923	1.33415	NA	NA	0	0.400377	NA
Adansonia_perrieri-Tilia_amurensis	0	0.364232	NA	0.44621	0.34032	NA	NA	0.625405	0.666434	2.36163	0	1.62424	0	0.340115	NA	NA	0	0.883599	0.700378	NA	0.293949	NA	0.421421	NA	0.229211	0	0.307533	0.58646	1.05499	NA	NA	0	NA	NA
Adansonia_perrieri-Vatica_mangachapoi	0.451447	0.267162	NA	NA	0.201288	0.734658	NA	0.599366	0.683408	1.30738	0.0872461	0.539689	0.137597	0.393052	0.978228	NA	0.184269	0.229707	0.834487	0.087781	0.24479	0.305653	0.439665	NA	1.75131	NA	0.221164	0.527185	NA	1.90606	1.09044	0.140897	0.636056	NA
Adansonia_rubrostipa-Adansonia_za	NA	NA	NA	NA	NA	NA	NA	NA	NA	NA	NA	NA	NA	NA	NA	NA	NA	NA	NA	NA	NA	NA	NA	NA	NA	NA	NA	NA	NA	NA	NA	NA	NA	NA
Adansonia_rubrostipa-Corchorus_capsularis	0.248246	0.139691	NA	0.853303	0.134449	NA	NA	0.936269	0.253528	1.24503	0.384608	0.599513	0.141845	0.65508	1.74527	NA	0.392205	0.421496	1.62329	0.0510109	0.222677	0.281071	0.549072	NA	0.722344	1.88957	0.192318	0.422819	NA	0.559518	0.824962	0.564356	0.573021	0.411958
Adansonia_rubrostipa-Firmiana_kwangsiensis	0	0.169794	NA	1.40895	0.210603	0.480867	NA	0.630558	0.286624	1.92716	NA	0.490689	0	0.224932	0.732755	NA	0.296817	0.297627	NA	NA	NA	NA	NA	NA	0.0772482	0	0	0.32787	0.906079	NA	NA	0.280476	0.913076	0
Adansonia_rubrostipa-Gossypium_arboreum	0	NA	NA	0.961998	0.105089	0.720706	NA	0.866648	0.138775	0.621275	0	0.524295	0	0.0845946	0.249661	NA	0.576241	NA	0.68849	NA	NA	0.313546	NA	NA	1.44124	NA	NA	0.314138	0.756876	NA	NA	0	0.605518	0.277237
Adansonia_rubrostipa-Hibiscus_cannabinus	0.5171	0.245199	NA	0.605475	0.114253	1.45055	NA	0.866648	0.281583	1.68325	0	0.324072	0	0.300885	0.208392	NA	0.57395	0.299412	1.84961	NA	0.322194	0.313425	NA	NA	0.692713	NA	NA	0.637833	NA	0	NA	0	1.41329	0.279239
Adansonia_rubrostipa-Microcos_paniculata	1.47908	0.136632	NA	NA	0.1917	1.39206	NA	0.657445	0.790344	NA	0.224042	1.33149	0.277581	0.349313	1.49607	NA	0.232451	0.347347	0.709411	0.247577	NA	0	0.635551	NA	0.82929	2.01543	0.616263	0.5318	1.28301	1.14894	0.72814	0	0.310976	1.32803
Adansonia_rubrostipa-Theobroma_cacao	0.322156	0.0833087	NA	0.50947	0.213812	1.1387	NA	1.18446	0.494525	1.3634	0.679953	1.08953	0.169731	0.528028	0.644072	NA	0.432752	0.961982	0.530748	NA	NA	NA	0.984831	0.304498	0.771156	NA	0.616263	0.670923	1.33415	NA	NA	0	0.400377	0.278717
Adansonia_rubrostipa-Tilia_amurensis	0	0.364232	NA	0.44621	0.34032	NA	NA	0.625405	0.286624	2.36163	0	2.03468	0	0.340115	0.743805	NA	0	0.883599	0.700378	NA	0.293949	NA	0.421421	NA	0.305826	0	0.307533	0.573151	1.05499	NA	NA	0	NA	0
Adansonia_rubrostipa-Vatica_mangachapoi	0.451447	0.267162	NA	NA	0.201288	0.842525	NA	0.599366	0.95356	1.30738	0.0872461	0.48956	0.137597	0.393052	1.06774	NA	0.184269	0.229707	0.834487	0.087781	0.24479	0.305653	0.439665	NA	1.79843	NA	0.221164	0.527185	NA	1.90606	1.09044	0.140897	0.636056	0.170234
Adansonia_za-Corchorus_capsularis	0.269326	0.139691	0.943576	0.853303	0.134449	NA	0.977611	0.958633	0.253528	1.24503	0.384608	0.599513	0.141845	0.65508	1.74527	0.572617	0.301334	0.421496	1.62329	0.0510109	0.222677	0.281071	0.549072	NA	0.722344	1.88957	0.192318	0.422819	NA	0.574603	0.824962	0.564356	0.573021	0.411958
Adansonia_za-Firmiana_kwangsiensis	0.164026	0.169794	NA	1.40895	0.210603	0.361056	1.16437	0.696792	0.286624	1.92716	NA	0.490689	0	0.224932	0.732755	NA	0.296817	0.297627	NA	NA	NA	NA	NA	NA	0.0772482	0	0	0.32787	0.906079	NA	NA	0.280476	0.913076	0
Adansonia_za-Gossypium_arboreum	0.0799106	NA	NA	0.961998	0.105089	0.600874	0	0.977639	0.138775	0.621275	0	0.524295	0	0.0845946	0.249661	NA	0.59154	NA	0.68849	NA	NA	0.313546	NA	NA	1.44124	NA	NA	0.314138	0.756876	NA	NA	0	0.605518	0.277237
Adansonia_za-Hibiscus_cannabinus	0.585584	0.245199	0	0.605475	0.114253	1.08903	2.17426	0.977639	0.281583	1.68325	0	0.324072	0	0.300885	0.208392	0	0.589864	0.299412	1.84961	NA	0.322194	0.313425	NA	NA	0.692713	NA	NA	0.637833	NA	0.37719	NA	0	1.41329	0.279239
Adansonia_za-Microcos_paniculata	1.54125	0.136632	NA	NA	0.1917	1.35894	1.23344	0.687266	0.790344	NA	0.224042	1.33149	0.277581	0.349313	1.49607	0.343166	0.155654	0.347347	0.709411	0.247577	NA	0	0.635551	NA	0.82929	2.01543	0.616263	0.5318	1.28301	1.71361	0.72814	0	0.310976	1.32803
Adansonia_za-Theobroma_cacao	0.644618	0.0833087	NA	0.50947	0.213812	1.02552	0.888165	1.28743	0.494525	1.3634	0.679953	1.08953	0.169731	0.528028	0.644072	NA	0.293619	0.961982	0.530748	NA	NA	NA	0.984831	0.304498	0.771156	NA	0.616263	0.670923	1.33415	NA	NA	0	0.400377	0.278717
Adansonia_za-Tilia_amurensis	0.160821	0.364232	NA	0.44621	0.34032	NA	1.01268	0.692153	0.286624	2.36163	0	2.03468	0	0.340115	0.743805	NA	0	0.883599	0.700378	NA	0.293949	NA	0.421421	NA	0.305826	0	0.307533	0.573151	1.05499	NA	NA	0	NA	0
Adansonia_za-Vatica_mangachapoi	0.478873	0.267162	0.475125	NA	0.201288	0.812195	0.613578	0.631932	0.95356	1.30738	0.0872461	0.48956	0.137597	0.393052	1.06774	0.91744	0.184269	0.229707	0.834487	0.087781	0.24479	0.305653	0.439665	NA	1.79843	NA	0.221164	0.527185	NA	1.95432	1.09044	0.140897	0.636056	0.170234
Adansonia_digitata-Bombax_ceiba	NA	NA	0.210342	NA	0	NA	NA	0.523863	1.02488	0.69075	0.479178	0.163492	NA	0.484976	NA	NA	0.144663	0.299411	NA	NA	NA	NA	NA	NA	1.04174	NA	NA	NA	0.348802	NA	NA	0	NA	0
Adansonia_perrieri-Bombax_ceiba	NA	NA	NA	NA	0	0.541937	NA	1.26842	0.877662	0.69075	0.479178	0.327139	NA	0.484976	NA	NA	0.144663	0	NA	NA	NA	NA	NA	NA	0.346671	NA	NA	NA	0.346759	NA	NA	0	NA	NA
Adansonia_rubrostipa-Bombax_ceiba	NA	NA	NA	NA	0	1.44592	NA	1.26842	NA	0.69075	0.479178	0.656145	NA	0.484976	1.0943	NA	0.144663	0	NA	NA	NA	NA	NA	NA	0	NA	NA	NA	0.346759	NA	NA	0	NA	0
Adansonia_za-Bombax_ceiba	NA	NA	0.205795	NA	0	1.08555	NA	1.04112	NA	0.69075	0.479178	0.656145	NA	0.484976	1.0943	NA	0.148587	0	NA	NA	NA	NA	NA	NA	0	NA	NA	NA	0.346759	NA	NA	0	NA	0
