# Supplementary material for: Mitogenome Characteristics and Intracellular Gene Transfer Analysis of Four Adansonia Species
Source: Genes (Basel). 2025 Jul 21;16(7):846. doi: 10.3390/genes16070846 (PMC12295798; doi:10.3390/genes16070846)
Supplement: Supplementary file 1 [file genes-16-00846-s001.zip › Table S4.xlsx]

## Sheet: Sheet1
Table S4. MTPT annotation results for four Adansonia species.
Species	query	refer	identity	alignment length	mismatches	gap openings	q.start	q.end	s.start	s.end	e-value	bit score	Annotation Results
Adansonia digitata	pt	mt	79.414	1501	188	58	68192	69636	227718	229153	0	948	psbJ (100.0%); psbL (95.0%); psbF (95.0%); psbE (95.0%)
	pt	mt	76.279	430	77	18	106500	106919	99157	98743	8.83e-52	206	rrn16S (28.1%)
	pt	mt	90.132	152	9	4	36010	36156	220653	220803	6.87e-48	193	psbC (10.3%)
	pt	mt	84.772	197	17	9	47390	47573	461959	461763	1.15e-45	185	trnS-GGA (100.0%)
	pt	mt	84.772	197	17	9	47390	47573	544093	543897	1.15e-45	185	trnS-GGA (100.0%)
	pt	mt	77.429	319	57	14	106056	106365	99610	99298	6.92e-43	176	rrn16S (20.7%)
	pt	mt	93.22	118	8	0	70358	70475	229468	229585	2.49e-42	174	trnW-CCA (100.0%)
	pt	mt	82.84	169	22	3	30866	31034	16864	17025	1.95e-33	145	trnD-GUC (100.0%)
	pt	mt	97.531	81	2	0	1	81	265820	265740	9.08e-32	139	trnH-GUG (100.0%)
	pt	mt	95.238	84	3	1	134855	134937	290602	290685	1.52e-29	132	trnN-GUU (100.0%)
	pt	mt	98.611	72	1	0	114091	114162	4639	4568	1.97e-28	128	trnN-GUU (97.2%)
	pt	mt	94.937	79	4	0	55568	55646	570021	569943	2.54e-27	124	trnM-CAU (100.0%)
	pt	mt	96.154	52	1	1	45332	45383	247670	247720	4.32e-15	84.2	ycf3 (2.5%)
	pt	mt	97.222	36	1	0	68393	68428	124752	124787	2.02e-08	62.1
	pt	mt	97.222	36	1	0	72936	72971	435571	435536	2.02e-08	62.1	rpl20 (9.9%)
	pt	mt	81.609	87	4	5	91053	91127	559601	559515	2.02e-08	62.1	trnI-CAU (100.0%)
	pt	mt	100	30	0	0	106929	106958	306722	306751	9.41e-07	56.5	rrn16S (1.9%)
	pt	mt	100	30	0	0	8356	8385	461814	461843	9.41e-07	56.5	trnS-GCU (33.0%)
	pt	mt	100	30	0	0	8356	8385	543948	543977	9.41e-07	56.5	trnS-GCU (33.0%)
	pt	mt	94.286	35	2	0	56328	56362	514101	514135	3.38e-06	54.7	atpB (2.3%)
Adansonia perrieri	pt	mt	76.279	430	77	18	106531	106950	98743	99157	8.83e-52	206	rrn16S (28.1%)
	pt	mt	77.429	319	57	14	106087	106396	99298	99610	6.92e-43	176	rrn16S (20.7%)
	pt	mt	84.772	197	17	9	47304	47487	461763	461959	1.15e-45	185	trnS-GGA (100.0%)
	pt	mt	84.772	197	17	9	47304	47487	543897	544093	1.15e-45	185	trnS-GGA (100.0%)
	pt	mt	81.609	87	4	5	91103	91177	559515	559601	2.02e-08	62.1	trnI-CAU (100.0%)
	pt	mt	95.238	84	3	1	114129	114211	290602	290685	1.52e-29	132	trnN-GUU (100.0%)
	pt	mt	97.531	81	2	0	1	81	265740	265820	9.09e-32	139	trnH-GUG (100.0%)
	pt	mt	94.937	79	4	0	55718	55796	569943	570021	2.54e-27	124	trnM-CAU (100.0%)
	pt	mt	98.611	72	1	0	114131	114202	4568	4639	1.97e-28	128	trnN-GUU (97.2%)
	pt	mt	97.222	36	1	0	73056	73091	435536	435571	2.02e-08	62.1	rpl20 (9.9%)
	pt	mt	100	30	0	0	142170	142199	306722	306751	9.41e-07	56.5	rrn16S (1.9%)
	pt	mt	100	30	0	0	8331	8360	461814	461843	9.41e-07	56.5	trnS-GCU (33.0%)
	pt	mt	100	30	0	0	8331	8360	543948	543977	9.41e-07	56.5	trnS-GCU (33.0%)
	pt	mt	94.286	35	2	0	56478	56512	514101	514135	3.39e-06	54.7	atpB (2.3%)
	pt	mt	97.222	36	1	0	68532	68567	124752	124787	2.02e-08	62.1
	pt	mt	96.154	52	1	1	45240	45291	247670	247720	4.32e-15	84.2	ycf3 (2.5%)
	pt	mt	93.22	118	8	0	70495	70612	229468	229585	2.49e-42	174	trnW-CCA (100.0%)
	pt	mt	90.132	152	9	4	35988	36134	220653	220803	6.88e-48	193	psbC (10.3%)
	pt	mt	82.84	169	22	3	30844	31012	16864	17025	1.95e-33	145	trnD-GUC (100.0%)
	pt	mt	79.547	1501	185	57	68331	69774	227718	229153	0	959	psbJ (100.0%); psbL (95.0%); psbF (95.0%); psbE (95.0%)
Adansonia rubrostipa	pt	mt	76.279	430	77	18	106591	107010	98743	99157	8.83e-52	206	rrn16S (28.1%)
	pt	mt	77.429	319	57	14	106147	106456	99298	99610	6.92e-43	176	rrn16S (20.7%)
	pt	mt	84.772	197	17	9	47204	47387	461763	461959	1.15e-45	185	trnS-GGA (100.0%)
	pt	mt	84.772	197	17	9	47204	47387	543897	544093	1.15e-45	185	trnS-GGA (100.0%)
	pt	mt	81.609	87	4	5	91164	91238	559515	559601	2.02e-08	62.1	trnI-CAU (100.0%)
	pt	mt	95.238	84	3	1	114183	114265	290602	290685	1.52e-29	132	trnN-GUU (100.0%)
	pt	mt	97.531	81	2	0	1	81	265740	265820	9.08e-32	139	trnH-GUG (100.0%)
	pt	mt	94.937	79	4	0	55825	55903	569943	570021	2.54e-27	124	trnM-CAU (100.0%)
	pt	mt	98.611	72	1	0	114185	114256	4568	4639	1.97e-28	128	trnN-GUU (97.2%)
	pt	mt	97.222	36	1	0	73112	73147	435536	435571	2.02e-08	62.1	rpl20 (9.9%)
	pt	mt	100	30	0	0	142132	142161	306722	306751	9.41e-07	56.5	rrn16S (1.9%)
	pt	mt	100	30	0	0	8325	8354	461814	461843	9.41e-07	56.5	trnS-GCU (33.0%)
	pt	mt	100	30	0	0	8325	8354	543948	543977	9.41e-07	56.5	trnS-GCU (33.0%)
	pt	mt	94.286	35	2	0	56585	56619	514101	514135	3.38e-06	54.7	atpB (2.3%)
	pt	mt	97.222	36	1	0	68590	68625	124752	124787	2.02e-08	62.1
	pt	mt	96.154	52	1	1	45146	45197	247670	247720	4.32e-15	84.2	ycf3 (2.5%)
	pt	mt	93.22	118	8	0	70551	70668	229468	229585	2.49e-42	174	trnW-CCA (100.0%)
	pt	mt	90.132	152	9	4	35970	36116	220653	220803	6.87e-48	193	psbC (10.3%)
	pt	mt	82.84	169	22	3	30811	30979	16864	17025	1.95e-33	145	trnD-GUC (100.0%)
	pt	mt	79.6	1500	185	57	68389	69831	227718	229153	0	963	psbJ (100.0%); psbL (95.0%); psbF (95.0%); psbE (95.0%)
Adansonia za	pt	mt	76.279	430	77	18	106821	107240	98743	99157	8.85e-52	206	rrn16S (28.1%)
	pt	mt	77.429	319	57	14	106377	106686	99298	99610	6.94e-43	176	rrn16S (20.7%)
	pt	mt	84.772	197	17	9	47269	47452	461763	461959	1.15e-45	185	trnS-GGA (100.0%)
	pt	mt	84.772	197	17	9	47269	47452	543897	544093	1.15e-45	185	trnS-GGA (100.0%)
	pt	mt	81.609	87	4	5	91394	91468	559515	559601	2.03e-08	62.1	trnI-CAU (100.0%)
	pt	mt	95.238	84	3	1	114413	114495	290602	290685	1.52e-29	132	trnN-GUU (100.0%)
	pt	mt	97.531	81	2	0	1	81	265740	265820	9.1e-32	139	trnH-GUG (100.0%)
	pt	mt	94.937	79	4	0	55936	56014	569943	570021	2.55e-27	124	trnM-CAU (100.0%)
	pt	mt	98.611	72	1	0	114415	114486	4568	4639	1.97e-28	128	trnN-GUU (97.2%)
	pt	mt	97.222	36	1	0	73310	73345	435536	435571	2.03e-08	62.1	rpl20 (9.9%)
	pt	mt	100	30	0	0	142426	142455	306722	306751	9.43e-07	56.5	rrn16S (1.9%)
	pt	mt	100	30	0	0	8330	8359	461814	461843	9.43e-07	56.5	trnS-GCU (33.0%)
	pt	mt	100	30	0	0	8330	8359	543948	543977	9.43e-07	56.5	trnS-GCU (33.0%)
	pt	mt	94.286	35	2	0	56696	56730	514101	514135	3.39e-06	54.7	atpB (2.3%)
	pt	mt	97.222	36	1	0	68767	68802	124752	124787	2.03e-08	62.1
	pt	mt	96.154	52	1	1	45212	45263	247670	247720	4.32e-15	84.2	ycf3 (2.5%)
	pt	mt	93.22	118	8	0	70728	70845	229468	229585	2.49e-42	174	trnW-CCA (100.0%)
	pt	mt	89.474	152	10	4	35941	36087	220653	220803	3.2e-46	187	psbC (10.3%)
	pt	mt	82.84	169	22	3	30790	30958	16864	17025	1.96e-33	145	trnD-GUC (100.0%)
	pt	mt	79.667	1500	184	58	68566	70008	227718	229153	0	968	psbJ (100.0%); psbL (95.0%); psbF (95.0%); psbE (95.0%)
