# Supplementary material for: Mitogenome Characteristics and Intracellular Gene Transfer Analysis of Four Adansonia Species
Source: Genes (Basel). 2025 Jul 21;16(7):846. doi: 10.3390/genes16070846 (PMC12295798; doi:10.3390/genes16070846)
Supplement: Supplementary file 1 [file genes-16-00846-s001.zip › Table S5.xlsx]

## Sheet: Sheet1
Table S5. NUPT annotation results for four Adansonia species.
Species	query	refer	identity	alignment length	mismatches	gap openings	q.start	q.end	s.start	s.end	e-value	bit score	Annotation Results
Adansonia digitata	pt	AdChr01	87.356	174	20	2	150875	151048	75193	75364	1.63e-46	198	ycf2 (1.7%)
	pt	AdChr01	91.289	551	25	14	131054	131603	91335	91863	0	730	rps12 (0.8%)
	pt	AdChr01	95.455	154	7	0	57493	57646	274490	274643	5.73e-61	246	atpB (10.2%)
	pt	AdChr01	95.327	107	5	0	57333	57439	274655	274761	3.55e-38	171	atpB (7.1%)
	pt	AdChr01	87.764	237	25	4	151909	152145	590014	590246	2.63e-69	274	ycf2 (3.4%)
	pt	AdChr01	88.627	510	36	10	123224	123731	668999	669488	1.06e-167	601	rps12 (0.7%); ndhA (22.7%)
	pt	AdChr01	98.4	125	2	0	103738	103862	822367	822491	3.47e-53	220
	pt	AdChr01	93.077	130	6	3	116698	116827	2044775	2044901	3.52e-43	187	ycf1 (2.3%)
	pt	AdChr01	94.737	247	13	0	116895	117141	2044914	2045160	1.16e-102	385	ycf1 (4.3%)
	pt	AdChr01	86.525	282	34	4	159380	159657	3228262	3228543	2.59e-79	307
	pt	AdChr01	86.585	164	19	3	115920	116081	3394479	3394641	2.12e-40	178	ycf1 (2.8%)
	pt	AdChr01	90.244	287	26	2	66590	66875	3772417	3772702	2.52e-99	374	petA (29.6%)
	pt	AdChr01	96.703	182	5	1	17521	17702	4420164	4420344	1.21e-77	302	rpoC2 (4.3%)
	pt	AdChr01	98.182	55	1	0	125792	125846	5255605	5255659	6.11e-16	97.1	ndhG (10.2%)
	pt	AdChr01	90.476	105	10	0	87841	87945	5702827	5702931	1e-28	139	rps3 (15.8%)
	pt	AdChr01	96.689	151	3	2	35817	35966	5754763	5754912	4.43e-62	250	psbC (10.5%)
	pt	AdChr01	86.522	230	19	6	71285	71506	6065950	6066175	7.41e-60	243
	pt	AdChr01	94.904	157	8	0	144487	144643	6093094	6093250	5.73e-61	246
	pt	AdChr01	83.916	286	46	0	68688	68973	6163319	6163604	2.63e-69	274	psbF (29.2%); psbE (95.6%)
	pt	AdChr01	92.381	420	27	5	48846	49264	6344796	6345211	1.78e-165	593	trnT-UGU (100.0%)
	pt	AdChr01	94.382	89	2	2	49244	49332	6345568	6345653	4.65e-27	134
	pt	AdChr01	91.362	301	18	5	27557	27856	6564914	6565207	8.93e-109	405	rpoB (7.7%)
	pt	AdChr01	98.899	1272	12	2	67017	68288	7305272	7306541	0	2270	petA (12.4%); psbJ (77.2%)
	pt	AdChr01	96.154	104	4	0	147981	148084	7617941	7618044	3.55e-38	171	ndhB (4.7%)
	pt	AdChr01	96.429	112	4	0	81563	81674	7706220	7706331	1.27e-42	185	petD (9.1%)
	pt	AdChr01	91.139	79	7	0	2776	2854	8295964	8296042	2.82e-19	108	trnK-UUU (3.0%); matK (5.1%)
	pt	AdChr01	86.849	403	42	4	27805	28203	8874214	8874609	2.45e-119	440
	pt	AdChr01	88.462	208	17	3	30056	30262	10083761	10083962	2.06e-60	244
	pt	AdChr01	93.269	208	13	1	30059	30265	10084591	10084798	9.32e-79	305
	pt	AdChr01	92.195	205	14	2	30062	30265	10085387	10085590	9.39e-74	289
	pt	AdChr01	90.909	209	19	0	30059	30267	10086224	10086432	1.57e-71	281
	pt	AdChr01	85.393	178	20	2	27085	27261	10693012	10693184	5.89e-41	180	rpoB (5.5%)
	pt	AdChr01	85.956	413	45	11	154651	155059	11265618	11266021	5.3e-116	429	ycf2 (5.9%)
	pt	AdChr02	95.382	498	22	1	2802	3299	37152	37648	0	791	trnK-UUU (18.9%); matK (32.8%)
	pt	AdChr02	96.739	92	3	0	143481	143572	474211	474302	3.57e-33	154	trnV-GAC (1.4%)
	pt	AdChr02	91.093	247	21	1	78307	78553	1085405	1085650	4.28e-87	333	psbB (2.6%); psbT (22.2%)
	pt	AdChr02	87.218	266	23	3	78008	78272	1085654	1085909	7.26e-75	292	psbB (17.3%)
	pt	AdChr02	92.391	184	13	1	93425	93607	1365717	1365900	2.05e-65	261	ycf2 (2.6%)
	pt	AdChr02	92.778	540	33	3	83672	84205	2981607	2982146	0	776	rps12 (0.7%); rps11 (51.1%); rpl36 (100.0%)
	pt	AdChr02	97.612	335	7	1	34816	35149	4477241	4477575	2.31e-159	573	psbD (29.9%); psbC (4.8%)
	pt	AdChr02	96.648	179	6	0	40069	40247	4944987	4945165	1.56e-76	298	psaB (8.1%)
	pt	AdChr02	83.444	151	6	13	86673	86823	4945163	4945294	1.01e-23	122	rpl16 (9.5%)
	pt	AdChr02	86.327	373	22	10	42203	42574	5607641	5607985	5.41e-101	379	psaA (16.5%)
	pt	AdChr02	98.235	340	3	3	98810	99146	6046381	6046720	6.39e-165	592	rps12 (0.5%); trnL-CAA (100.0%)
	pt	AdChr02	96.397	2526	79	12	106400	108915	6046718	6049241	0	4150	rps12 (3.5%); rrn16S (62.6%); trnI-GAU (100.0%); trnA-UGC (22.7%)
	pt	AdChr02	95.356	926	27	8	112534	113450	6049240	6050158	0	1458	rps12 (1.3%); rrn23S (1.0%); rrn4.5S (100.0%); rrn5S (100.0%); trnR-ACG (77.0%)
	pt	AdChr02	92.509	1068	67	13	141997	143052	6050158	6051224	0	1517	rps12 (1.5%); rrn16S (70.8%)
	pt	AdChr02	95.963	545	22	0	110047	110591	6051222	6051766	0	885	rps12 (0.8%); rrn23S (19.4%)
	pt	AdChr02	97.5	360	9	0	20301	20660	6051765	6052124	3.79e-172	616	rpoC2 (8.6%)
	pt	AdChr02	94.966	298	13	2	74033	74329	6099437	6099733	4.04e-127	466	clpP (3.7%)
	pt	AdChr02	92.901	324	16	4	140667	140990	6389004	6389320	1.45e-126	464	rps12 (0.5%); trnI-GAU (31.4%)
	pt	AdChr02	95.294	340	16	0	152126	152465	6389321	6389660	2.35e-149	540	ycf2 (4.9%)
	pt	AdChr02	90.222	450	40	4	116553	117000	6577639	6578086	1.07e-162	584	rps12 (0.6%); ycf1 (7.9%)
	pt	AdChr02	90	350	30	3	130551	130899	7587357	7587702	1.46e-121	448	rps12 (0.5%); rpl32 (37.0%)
	pt	AdChr02	96.903	226	7	0	153285	153510	7805252	7805477	5.41e-101	379	ycf2 (3.3%)
	pt	AdChr02	94.315	387	22	0	87852	88238	7889478	7889864	1.78e-165	593	rps12 (0.5%); rps3 (41.4%); rpl22 (14.7%)
	pt	AdChr02	88.395	405	29	5	72785	73189	7994830	7995216	8.68e-129	472	rpl20 (99.4%)
	pt	AdChr02	87.2	375	45	3	104303	104676	9070765	9071137	2.47e-114	424	rps12 (0.5%)
	pt	AdChr02	86.933	375	46	3	104303	104676	9211268	9211640	1.15e-112	418	rps12 (0.5%)
	pt	AdChr02	88.197	466	50	3	104213	104677	9233548	9234009	1.08e-152	551	rps12 (0.6%)
	pt	AdChr02	88.627	466	48	3	104213	104677	9283437	9283898	5.01e-156	562	rps12 (0.6%)
	pt	AdChr02	86.548	394	48	5	104286	104676	9333428	9333819	5.3e-116	429	rps12 (0.5%)
	pt	AdChr02	89.316	468	44	6	104213	104677	9359183	9359647	3.85e-162	582	rps12 (0.6%)
	pt	AdChr02	89.241	316	28	2	59073	59388	9393203	9393512	2.5e-104	390	rbcL (21.6%)
	pt	AdChr02	96.386	83	3	0	29817	29899	13322125	13322207	3.6e-28	137
	pt	AdChr02	98.734	316	4	0	113208	113523	13875374	13875689	5.01e-156	562	trnR-ACG (100.0%)
	pt	AdChr02	98.101	316	5	1	113208	113523	14016704	14017018	3.9e-152	549	trnR-ACG (100.0%)
	pt	AdChr02	97.394	307	6	2	87502	87806	14304444	14304750	8.5e-144	521	rps3 (46.3%)
	pt	AdChr02	90.753	292	24	3	132443	132733	14431829	14432118	3.24e-103	387	ndhF (13.1%)
	pt	AdChr02	88.264	409	31	8	124256	124662	14776402	14776795	2.41e-129	473	rps12 (0.6%); ndhA (2.7%); ndhI (52.2%)
	pt	AdChr02	84.35	377	37	7	47622	47989	15031931	15032294	4.25e-92	350	rps4 (30.5%)
	pt	AdChr02	87.382	317	38	1	125856	126170	15316089	15316405	5.45e-96	363	ndhG (1.1%); ndhE (26.1%)
	pt	AdChr02	90.712	323	25	3	97927	98249	15385796	15386113	6.86e-115	425	ycf2 (2.5%); ycf15 (8.0%)
	pt	AdChr02	89.964	279	28	0	89942	90220	15442369	15442647	1.96e-95	361	rps12 (0.4%)
	pt	AdChr03	93.116	276	19	0	50621	50896	204563	204838	8.93e-109	405
	pt	AdChr03	88.818	626	68	2	112092	112716	303664	304288	0	767	rps12 (0.9%); rrn23S (16.7%); rrn4.5S (54.4%)
	pt	AdChr03	90.854	656	56	4	25544	26199	966378	967029	0	876	rpoB (20.4%)
	pt	AdChr03	94.521	73	4	0	51423	51495	3611870	3611942	6.06e-21	113
	pt	AdChr03	96.667	90	3	0	157089	157178	3968196	3968285	4.62e-32	150	ycf2 (1.3%)
	pt	AdChr03	92.925	212	15	0	158884	159095	3968293	3968504	7.21e-80	309
	pt	AdChr03	98.707	696	7	2	40116	40809	4316216	4316911	0	1234	psaB (31.4%)
	pt	AdChr03	82.258	124	21	1	42616	42738	4316493	4316616	1.01e-18	106	psaA (5.4%)
	pt	AdChr03	98.708	387	5	0	6947	7333	4316911	4317297	0	688	trnQ-UUG (100.0%)
	pt	AdChr03	97.365	1404	33	4	142024	143425	4317296	4318697	0	2385	rps12 (2.0%); rrn16S (77.7%); trnV-GAC (20.8%)
	pt	AdChr03	98.651	593	6	2	124210	124801	4318704	4319295	0	1050	rps12 (0.8%); ndhA (4.8%); ndhI (79.8%)
	pt	AdChr03	81.667	180	16	12	47677	47856	4331029	4331191	4.65e-27	134	rps4 (8.6%)
	pt	AdChr03	81.013	237	18	9	11226	11449	4341321	4341543	5.94e-36	163	atpA (14.6%)
	pt	AdChr03	89.155	627	38	23	37808	38431	4575264	4575863	0	754	trnG-GCC (100.0%)
	pt	AdChr03	93.946	479	28	1	24557	25035	4575867	4576344	0	723	rpoC1 (0.2%); rpoB (13.8%)
	pt	AdChr03	92.593	216	16	0	35772	35987	4592290	4592505	2e-80	311	psbC (15.1%)
	pt	AdChr03	88.649	185	15	4	152546	152724	4609218	4609402	3.47e-53	220	ycf2 (2.6%)
	pt	AdChr03	93.137	102	7	0	10600	10701	5313775	5313876	4.62e-32	150	atpA (6.6%)
	pt	AdChr03	85.545	505	60	4	51937	52437	5551361	5551856	3.96e-142	516	ndhJ (66.0%); ndhK (7.5%)
	pt	AdChr03	86.193	507	60	4	51937	52437	5921841	5922343	2.35e-149	540	ndhJ (66.0%); ndhK (7.5%)
	pt	AdChr03	92.063	63	5	0	45386	45448	6349746	6349808	1.02e-13	89.8	ycf3 (3.1%)
	pt	AdChr03	92.188	64	4	1	1244	1306	6586188	6586251	1.02e-13	89.8	psbA (5.8%)
	pt	AdChr03	93.478	46	2	1	131789	131833	7265393	7265438	4.79e-07	67.6
	pt	AdChr03	87.697	317	37	2	136058	136373	7448014	7448329	1.17e-97	368	rrn4.5S (100.0%)
	pt	AdChr03	93.711	159	9	1	150804	150962	8405912	8406069	3.45e-58	237	ycf2 (0.5%)
	pt	AdChr03	85.784	816	73	30	37041	37832	8515828	8516624	0	824	psbZ (100.0%)
	pt	AdChr03	86.498	237	18	2	109188	109410	8943765	8944001	1.59e-61	248	trnA-UGC (25.6%)
	pt	AdChr03	84.783	230	18	5	7412	7641	8944242	8944454	1.62e-51	215	psbK (38.7%)
	pt	AdChr03	92.857	42	3	0	92959	93000	8980466	8980507	2.23e-05	62.1	ycf2 (0.6%)
	pt	AdChr03	92.704	233	12	2	10417	10648	10810897	10811125	1.54e-86	331	atpA (9.8%)
	pt	AdChr04	87.673	722	85	3	35080	35801	794603	795320	0	837	psbD (5.1%); psbC (50.6%)
	pt	AdChr04	85.824	261	14	2	134498	134757	795323	795561	9.52e-64	255	rps12 (0.4%)
	pt	AdChr04	85.484	248	13	2	114269	114515	795323	795548	3.45e-58	237	ycf1 (0.7%)
	pt	AdChr04	90.21	143	10	3	29806	29947	795565	795704	4.56e-42	183
	pt	AdChr04	92.672	232	16	1	43303	43533	1821922	1822153	4.28e-87	333	psaA (10.2%)
	pt	AdChr04	95.399	326	6	3	4322	4647	1920112	1920428	1.84e-140	510	trnK-UUU (8.8%)
	pt	AdChr04	90.909	704	50	7	14629	15330	2051183	2051874	0	933
	pt	AdChr04	77.311	238	50	3	98818	99055	3415000	3415233	3.6e-28	137	trnL-CAA (14.8%)
	pt	AdChr04	96.964	527	16	0	36527	37053	4080516	4081042	0	885	trnS-UGA (100.0%)
	pt	AdChr04	87.317	205	22	2	23715	23918	4448939	4449140	1.6e-56	231	rpoC1 (7.2%)
	pt	AdChr04	83.471	242	15	14	98165	98403	4695129	4695348	1.26e-47	202	ycf15 (100.0%)
	pt	AdChr04	87.162	148	17	2	105266	105411	4715012	4715159	4.59e-37	167
	pt	AdChr04	87.5	88	6	5	140535	140618	4792761	4792847	6.11e-16	97.1	trnI-GAU (8.1%)
	pt	AdChr04	88.854	637	63	6	70496	71130	5985958	5986588	0	776	trnP-UGG (100.0%); psaJ (52.7%)
	pt	AdChr04	79.239	289	32	8	85484	85770	5986590	5986852	7.63e-40	176	rpl14 (16.3%); rpl16 (4.8%)
	pt	AdChr04	92.373	236	18	0	152167	152402	6238882	6239117	3.31e-88	337	ycf2 (3.4%)
	pt	AdChr04	84.946	93	11	3	125901	125992	6378270	6378360	2.84e-14	91.6
	pt	AdChr04	95.833	120	5	0	11095	11214	6423588	6423707	2.11e-45	195	atpA (7.8%)
	pt	AdChr04	92.151	344	26	1	36724	37067	6905226	6905568	1.12e-132	484	trnS-UGA (100.0%)
	pt	AdChr04	86.842	76	10	0	36416	36491	7162479	7162554	1.32e-12	86.1	psbC (5.3%)
	pt	AdChr04	90	120	11	1	54156	54274	7874125	7874244	3.57e-33	154
	pt	AdChr04	93.706	286	18	0	45399	45684	8209422	8209707	5.3e-116	429	ycf3 (14.2%)
	pt	AdChr04	87.069	232	26	4	81772	82002	8258469	8258697	7.36e-65	259	petD (18.8%)
	pt	AdChr04	93.399	303	20	0	135004	135306	8647975	8648277	4.07e-122	449	rps12 (0.4%)
	pt	AdChr04	88.235	153	14	4	105679	105831	8919527	8919675	5.89e-41	180
	pt	AdChr04	96.97	462	13	1	73943	74403	8969493	8969954	0	774	rps12 (0.6%); clpP (7.1%)
	pt	AdChr04	95.577	407	11	2	31688	32094	9282436	9282835	0	645	trnE-UUC (11.0%)
	pt	AdChr04	87.248	149	16	2	100109	100255	9818558	9818705	4.59e-37	167	ndhB (6.6%)
	pt	AdChr04	91.367	278	21	2	77167	77444	9827934	9828208	1.95e-100	377	psbB (18.1%)
	pt	AdChr04	90.638	235	11	8	14765	14996	9828205	9828431	1.21e-77	302
	pt	AdChr04	94.416	197	11	0	18830	19026	9828428	9828624	3.35e-78	303	rpoC2 (4.7%)
	pt	AdChr04	94.637	578	31	0	91672	92249	9847240	9847817	0	896	rps12 (0.8%); ycf2 (8.4%)
	pt	AdChr04	87.755	98	12	0	118115	118212	10061007	10061104	1.69e-21	115	ycf1 (1.7%)
	pt	AdChr04	81.379	145	26	1	35126	35269	10300012	10300156	4.69e-22	117	psbD (0.8%); psbC (10.1%)
	pt	AdChr04	85.238	420	56	6	6154	6571	10461948	10462363	1.91e-115	427	rps16 (36.2%)
	pt	AdChr04	91.596	2130	130	20	45865	47971	10577022	10579125	0	2896	ycf3 (30.3%); trnS-GGA (100.0%); rps4 (27.6%)
	pt	AdChr04	88.525	61	6	1	150943	151003	11268858	11268917	1.03e-08	73.1	ycf2 (0.9%)
	pt	AdChr04	95.349	43	1	1	54983	55024	11269038	11269080	4.79e-07	67.6
	pt	AdChr04	81.763	329	50	8	118929	119252	11391013	11391336	4.4e-67	267	rps12 (0.5%); ycf1 (5.7%)
	pt	AdChr04	100	410	0	0	52589	52998	11923722	11924131	0	758	ndhK (60.3%)
	pt	AdChr04	95.804	572	22	2	32694	33265	12295532	12296101	0	922
	pt	AdChr04	94.571	571	17	6	32694	33264	12345753	12346309	0	870
	pt	AdChr04	97.552	572	11	3	32694	33264	12432975	12433544	0	976
	pt	AdChr04	92.283	311	13	9	125187	125492	12618558	12618862	1.47e-116	431	ndhG (30.3%)
	pt	AdChr04	80.353	453	57	9	66275	66727	12768255	12768675	1.55e-81	315	petA (46.9%)
	pt	AdChr04	80.597	134	19	4	91852	91985	13519902	13520028	6.11e-16	97.1	ycf2 (1.9%)
	pt	AdChr04	80.303	132	19	4	91854	91985	13550660	13550784	7.9e-15	93.5	ycf2 (1.9%)
	pt	AdChr04	88.732	71	8	0	103241	103311	13746868	13746938	3.68e-13	87.9
	pt	AdChr05	92.446	278	15	2	47747	48024	190654	190925	6.96e-105	392	rps4 (36.3%)
	pt	AdChr05	99.308	289	0	2	31342	31628	1417965	1418253	8.5e-144	521	trnY-GUA (100.0%); trnE-UUC (6.8%)
	pt	AdChr05	97.17	106	2	1	42643	42748	2198201	2198305	2.12e-40	178	psaA (4.7%)
	pt	AdChr05	84.615	91	14	0	40424	40514	2198205	2198295	2.84e-14	91.6	psaB (4.1%)
	pt	AdChr05	100	86	0	0	127764	127849	2367072	2367157	7.68e-35	159	ndhD (5.6%)
	pt	AdChr05	90.444	450	41	2	153907	154356	3034232	3034679	6.39e-165	592	ycf2 (6.5%)
	pt	AdChr05	93.13	393	19	6	76310	76699	3807346	3807733	2.99e-158	569	rps12 (0.5%); clpP (4.8%)
	pt	AdChr05	99.563	229	1	0	144711	144939	3927108	3927336	1.15e-112	418
	pt	AdChr05	100	217	0	0	40167	40383	3927335	3927551	1.16e-107	401	psaB (9.8%)
	pt	AdChr05	87.603	363	17	6	6881	7242	4421659	4421994	5.38e-106	396	trnQ-UUG (100.0%)
	pt	AdChr05	89.474	152	16	0	109482	109633	4821860	4822011	7.57e-45	193	trnA-UGC (11.9%)
	pt	AdChr05	97.368	38	1	0	8173	8210	4996329	4996366	1.72e-06	65.8	psbI (33.3%)
	pt	AdChr05	93.067	476	26	2	384	857	5173857	5174327	0	689	psbA (25.8%)
	pt	AdChr05	89.394	132	11	3	69678	69808	5911658	5911787	5.94e-36	163
	pt	AdChr05	79.118	431	58	19	8122	8541	5989079	5989488	1.22e-67	268	psbI (100.0%); trnS-GCU (100.0%)
	pt	AdChr05	91.304	184	15	1	98754	98937	6138031	6138213	4.43e-62	250
	pt	AdChr05	89.414	444	41	3	60217	60659	6274907	6275345	8.38e-154	555	rbcL (3.0%)
	pt	AdChr05	86.735	196	21	4	54217	54411	6743695	6743886	5.81e-51	213
	pt	AdChr05	86.735	196	21	4	54217	54411	6773437	6773628	5.81e-51	213
	pt	AdChr05	78.261	230	43	4	17761	17988	6939641	6939865	2.78e-29	141	rpoC2 (5.4%)
	pt	AdChr05	85.139	397	34	5	8104	8499	8514439	8514811	4.19e-102	383	psbI (100.0%); trnS-GCU (100.0%)
	pt	AdChr05	85.081	248	31	5	18315	18561	8882600	8882842	1.59e-61	248	rpoC2 (5.9%)
	pt	AdChr05	91.613	155	10	3	40319	40472	9138053	9138205	2.09e-50	211	psaB (6.9%)
	pt	AdChr05	91.803	122	8	1	75646	75765	9333710	9333831	1.28e-37	169	clpP (5.5%)
	pt	AdChr05	93.243	74	5	0	114275	114348	9498084	9498157	7.84e-20	110
	pt	AdChr05	95.122	287	13	1	138679	138965	9638427	9638712	1.13e-122	451	rrn23S (10.2%)
	pt	AdChr05	91.071	168	12	2	73667	73834	9652178	9652342	2.68e-54	224
	pt	AdChr05	88.59	929	84	14	73866	74791	9652338	9653247	0	1109	rps12 (1.2%); clpP (25.0%)
	pt	AdChr05	85.149	101	6	3	74784	74884	9653454	9653545	2.2e-15	95.3	clpP (4.6%)
	pt	AdChr05	90.933	386	32	3	25535	25920	9839362	9839744	3.96e-142	516	rpoB (12.0%)
	pt	AdChr05	92.5	120	9	0	93318	93437	10161693	10161812	9.86e-39	172	ycf2 (1.7%)
	pt	AdChr05	93.789	161	7	1	101850	102010	10667235	10667392	9.59e-59	239	ndhB (6.1%)
	pt	AdChr05	84.069	408	58	5	100383	100785	11125003	11125408	3.24e-103	387	rps12 (0.6%); ndhB (18.2%)
	pt	AdChr05	91.667	168	13	1	82085	82252	11231852	11232018	1.6e-56	231	petD (8.2%)
	pt	AdChr05	91.964	112	8	1	21595	21706	12295869	12295979	9.93e-34	156
	pt	AdChr05	87.097	248	29	3	17988	18234	12673423	12673668	2.03e-70	278	rpoC2 (5.9%)
	pt	AdChr05	82.734	139	13	2	27777	27915	13016369	13016496	6.06e-21	113	rpoB (0.8%)
	pt	AdChr05	90.514	506	43	3	19537	20038	15041275	15041779	0	664	rpoC2 (12.0%)
	pt	AdChr06	90.127	395	38	1	109310	109703	240053	240447	5.12e-141	512	rps12 (0.5%); trnA-UGC (31.7%)
	pt	AdChr06	100	33	0	0	109310	109342	240497	240529	2.23e-05	62.1	trnA-UGC (3.7%)
	pt	AdChr06	90.252	318	29	2	63820	64137	240525	240840	1.48e-111	414	ycf4 (57.1%)
	pt	AdChr06	92.553	376	27	1	63330	63705	240842	241216	8.44e-149	538
	pt	AdChr06	93.478	276	17	1	88045	88319	241211	241486	6.91e-110	409	rps3 (12.0%); rpl22 (32.5%)
	pt	AdChr06	90.238	1178	76	9	88323	89472	247600	248766	0	1502	rps12 (1.6%); rpl22 (66.7%); rps19 (100.0%)
	pt	AdChr06	91.8	500	36	1	159554	160053	248272	248766	0	691
	pt	AdChr06	91.903	247	20	0	12243	12489	248767	249013	5.49e-91	346	atpF (18.2%)
	pt	AdChr06	92.778	180	12	1	102939	103118	249006	249184	7.36e-65	259
	pt	AdChr06	86.667	315	12	10	13401	13712	423559	423846	9.26e-84	322	atpF (3.5%)
	pt	AdChr06	92.553	282	19	2	140205	140485	423850	424130	3.21e-108	403	trnA-UGC (11.8%); trnI-GAU (11.2%)
	pt	AdChr06	88.06	201	20	2	147717	147913	545895	546095	1.24e-57	235	ndhB (8.9%)
	pt	AdChr06	85.664	286	40	1	145711	145996	546093	546377	4.34e-77	300
	pt	AdChr06	95.763	118	5	0	123577	123694	577984	578101	2.72e-44	191	ndhA (5.2%)
	pt	AdChr06	92.188	128	6	3	115088	115211	882477	882604	2.12e-40	178	ycf1 (2.2%)
	pt	AdChr06	92.231	399	21	3	55673	56064	1229453	1229848	2.33e-154	556	atpE (45.8%)
	pt	AdChr06	92.063	126	10	0	97243	97368	2554204	2554329	2.12e-40	178	ycf2 (1.8%)
	pt	AdChr06	84.141	227	32	3	59130	59356	2753241	2753463	4.49e-52	217	rbcL (15.5%)
	pt	AdChr06	86.826	334	34	9	107319	107644	3186412	3186743	1.52e-96	364	rps12 (0.5%); rrn16S (0.9%); trnI-GAU (1.7%)
	pt	AdChr06	92.244	606	45	2	68847	69451	3186742	3187346	0	857	psbE (54.4%)
	pt	AdChr06	93.284	134	7	2	84032	84163	3187363	3187496	5.85e-46	196	rpl36 (95.6%)
	pt	AdChr06	90.818	501	33	10	12681	13170	3187502	3188000	0	658	atpF (36.1%)
	pt	AdChr06	89.825	285	13	4	49955	50239	3188002	3188270	1.18e-92	351	trnL-UAA (44.7%)
	pt	AdChr06	90.228	614	38	15	116948	117555	3188267	3188864	0	782	rps12 (0.8%); ycf1 (10.7%)
	pt	AdChr06	98.667	75	1	0	18790	18864	4629645	4629719	4.65e-27	134	rpoC2 (1.8%)
	pt	AdChr06	97.727	44	1	0	142863	142906	4629719	4629762	7.96e-10	76.8	rrn16S (2.9%)
	pt	AdChr06	90.909	242	14	3	119927	120162	4923010	4923249	1.2e-82	318	ycf1 (4.0%)
	pt	AdChr06	96.444	225	7	1	38421	38644	5711555	5711779	3.26e-98	370	trnfM-CAU (100.0%)
	pt	AdChr06	88.72	328	25	6	29144	29470	5950409	5950725	2.5e-104	390
	pt	AdChr06	99.27	137	1	0	86860	86996	6424114	6424250	1.59e-61	248	rpl16 (8.6%)
	pt	AdChr06	96.262	107	4	0	93164	93270	6424272	6424378	7.63e-40	176	ycf2 (1.5%)
	pt	AdChr06	96.375	331	12	0	90581	90911	6424374	6424704	5.05e-151	545	rps12 (0.5%); rpl23 (100.0%)
	pt	AdChr06	91.892	444	36	0	107153	107596	7281649	7282092	8.15e-174	621	rps12 (0.6%); rrn16S (12.1%)
	pt	AdChr06	92.534	442	33	0	59867	60308	7470483	7470924	1.05e-177	634	rbcL (27.1%)
	pt	AdChr06	90.252	318	27	2	99798	100114	7765342	7765656	5.34e-111	412	ndhB (14.3%)
	pt	AdChr06	86.561	253	30	1	73119	73367	7878493	7878745	7.31e-70	276	rpl20 (20.3%)
	pt	AdChr06	93.08	289	17	3	8816	9102	10025654	10025941	3.19e-113	420
	pt	AdChr06	97.872	94	2	0	116874	116967	10273865	10273958	5.94e-36	163	ycf1 (1.6%)
	pt	AdChr06	96.386	83	3	0	134740	134822	10273958	10274040	3.6e-28	137
	pt	AdChr06	95.745	141	4	2	115710	115848	10274041	10274181	7.47e-55	226	ycf1 (2.4%)
	pt	AdChr06	95.804	143	4	1	117750	117890	10274184	10274326	5.77e-56	230	ycf1 (2.5%)
	pt	AdChr06	92.571	175	13	0	145378	145552	11108890	11109064	1.23e-62	252
	pt	AdChr06	99.43	351	1	1	35283	35632	11760063	11760413	2.91e-178	636	psbC (24.5%)
	pt	AdChr06	92.337	261	11	6	131108	131366	12633348	12633601	5.45e-96	363	rps12 (0.4%)
	pt	AdChr06	99.94	1661	1	0	142795	144455	13738731	13740391	0	3062	rps12 (2.3%); rrn16S (26.0%); trnV-GAC (100.0%)
	pt	AdChr07	97.624	463	8	3	65951	66411	1937465	1937926	0	791	petA (24.7%)
	pt	AdChr07	93.135	1107	55	7	27088	28192	2995504	2996591	0	1604	rpoB (22.3%)
	pt	AdChr07	88.845	251	15	1	50832	51082	2996595	2996832	5.61e-76	296	trnF-GAA (100.0%)
	pt	AdChr07	83.512	467	43	15	144192	144658	3011381	3011813	8.93e-109	405	rps12 (0.7%)
	pt	AdChr07	92.537	134	9	1	56329	56462	3206475	3206607	2.72e-44	191	atpB (8.9%)
	pt	AdChr07	91.383	441	32	2	22766	23206	3948957	3949391	3.82e-167	599	rpoC1 (15.6%)
	pt	AdChr07	90.164	122	11	1	144618	144739	4448553	4448673	2.76e-34	158
	pt	AdChr07	90.164	122	11	1	104287	104408	4796966	4797086	2.76e-34	158
	pt	AdChr07	95.455	88	3	1	3415	3502	5354551	5354637	1e-28	139	trnK-UUU (3.3%); matK (5.7%)
	pt	AdChr07	89.769	303	21	5	51594	51895	5563309	5563602	5.41e-101	379	ndhJ (25.2%)
	pt	AdChr07	89.302	430	42	4	76752	77179	5563599	5564026	3.04e-148	536	rps12 (0.6%); psbB (23.5%)
	pt	AdChr07	92.135	89	7	0	47547	47635	5564043	5564131	7.79e-25	126
	pt	AdChr07	86.74	362	36	8	47547	47896	5564140	5564501	6.96e-105	392	rps4 (15.2%)
	pt	AdChr07	89.578	403	27	7	27456	27857	5564500	5564888	1.43e-136	497	rpoB (10.8%)
	pt	AdChr07	87.69	593	66	4	100839	101426	5565594	5566184	0	684	rps12 (0.8%); ndhB (26.5%)
	pt	AdChr07	88.136	295	29	5	36679	36969	5566177	5566469	5.49e-91	346	trnS-UGA (100.0%)
	pt	AdChr07	94.34	212	8	1	48957	49168	5567042	5567249	9.26e-84	322	trnT-UGU (9.6%)
	pt	AdChr07	85.827	381	32	13	130960	131335	5567298	5567661	1.16e-102	385	rps12 (0.5%); rpl32 (26.1%)
	pt	AdChr07	84.951	206	28	3	85866	86068	5567661	5567866	9.73e-49	206	rpl16 (12.8%)
	pt	AdChr07	87.425	994	67	44	37677	38658	5568217	5569164	0	1090	trnG-GCC (100.0%); trnfM-CAU (100.0%)
	pt	AdChr07	83.1	858	84	49	37110	37942	5568805	5569626	0	725	psbZ (100.0%)
	pt	AdChr07	85.669	314	29	8	5577	5888	5569631	5569930	4.31e-82	316	rps16 (27.0%)
	pt	AdChr07	90.172	641	36	13	133837	134474	5570195	5570811	0	809	rps12 (0.9%); ndhF (27.4%)
	pt	AdChr07	89.32	412	33	5	131884	132292	5570812	5571215	2.38e-139	507	rps12 (0.6%); ndhF (2.7%)
	pt	AdChr07	88.907	613	53	10	95453	96059	5571590	5572193	0	741	rps12 (0.8%); ycf2 (8.8%)
	pt	AdChr07	89.2	250	26	1	113820	114068	5572193	5572442	2e-80	311
	pt	AdChr07	86.654	517	55	5	139045	139548	5575698	5576213	1.8e-155	560	rps12 (0.7%); rrn23S (8.1%); trnA-UGC (12.5%)
	pt	AdChr07	85.366	82	8	4	54488	54569	5679201	5679278	1.71e-11	82.4
	pt	AdChr07	97.414	232	6	0	7227	7458	7706900	7707131	5.38e-106	396
	pt	AdChr07	90.955	199	14	3	79326	79522	8101463	8101659	1.58e-66	265	petB (13.4%)
	pt	AdChr07	87.055	309	27	6	71112	71420	8115253	8115548	3.31e-88	337	psaJ (61.2%)
	pt	AdChr07	91.837	490	37	3	11544	12031	8115552	8116040	0	680	atpA (31.4%)
	pt	AdChr07	89.506	324	20	7	26347	26669	8116148	8116458	1.49e-106	398	rpoB (10.0%)
	pt	AdChr07	92.908	282	18	2	146019	146299	8116452	8116732	6.91e-110	409	rps7 (10.5%)
	pt	AdChr07	93.571	140	7	1	145920	146059	8116733	8116870	2.7e-49	207
	pt	AdChr07	88.71	372	35	3	70818	71189	8350320	8350684	1.46e-121	448	psaJ (98.4%)
	pt	AdChr07	94.186	86	5	0	126996	127081	8488987	8489072	1.67e-26	132	ndhD (5.6%)
	pt	AdChr07	94.34	106	5	1	127079	127183	8490212	8490317	2.14e-35	161	ndhD (6.8%)
	pt	AdChr07	91.304	161	13	1	72450	72609	8929822	8929982	1.25e-52	219	rps18 (33.3%)
	pt	AdChr07	87.778	270	17	7	120795	121057	8955421	8955681	1.21e-77	302	rps15 (2.2%); ndhH (13.3%)
	pt	AdChr07	88.318	428	37	9	134512	134935	8989314	8989732	1.11e-137	501	rps12 (0.6%); trnN-GUU (100.0%)
	pt	AdChr07	90.141	142	14	0	51779	51920	9382736	9382877	1.27e-42	185	ndhJ (29.6%)
	pt	AdChr07	86.571	417	50	3	101020	101432	9915457	9915871	8.75e-124	455	rps12 (0.6%); ndhB (18.6%)
	pt	AdChr07	85.294	408	47	7	118078	118484	9978766	9979161	6.91e-110	409	rps12 (0.6%); ycf1 (7.2%)
	pt	AdChr07	89.703	437	35	8	148835	149268	10025950	10026379	3.9e-152	549	ndhB (18.9%)
	pt	AdChr07	82.828	99	6	6	121878	121976	10566437	10566524	2.21e-10	78.7	ndhH (8.3%)
	pt	AdChr07	87.931	464	37	10	81933	82395	10832908	10833353	5.08e-146	529	rps12 (0.6%); petD (20.6%)
	pt	AdChr07	86.869	99	6	1	81793	81891	10833358	10833449	3.65e-18	104	petD (8.0%)
	pt	AdChr07	88.124	421	33	4	55778	56194	11137267	11137674	1.12e-132	484	atpE (78.1%)
	pt	AdChr07	96.183	393	14	1	129100	129491	11166494	11166886	6.26e-180	641	rps12 (0.5%); ccsA (39.9%)
	pt	AdChr07	81.081	148	14	8	8056	8196	11318495	11318635	1.01e-18	106	psbI (22.5%)
	pt	AdChr07	84.615	273	34	3	8212	8483	11318627	11318892	1.58e-66	265	psbI (63.1%); trnS-GCU (100.0%)
	pt	AdChr07	87.5	128	16	0	118189	118316	12847494	12847621	1.66e-31	148	ycf1 (2.2%)
	pt	AdChr07	87.079	178	22	1	22834	23010	13683121	13683298	4.52e-47	200	rpoC1 (6.2%)
	pt	AdChr07	90.909	275	19	2	131481	131753	13971779	13972049	1.52e-96	364	rps12 (0.4%)
	pt	AdChr07	91.543	1147	53	21	117677	118817	14233460	14234568	0	1541	rps12 (1.6%); ycf1 (20.1%)
	pt	AdChr07	93.701	127	8	0	92735	92861	14240100	14240226	2.72e-44	191	ycf2 (1.8%)
	pt	AdChr07	85.215	372	53	2	159031	159402	14734580	14734949	1.51e-101	381
	pt	AdChr07	91.872	406	26	3	14201	14605	15192944	15193343	1.8e-155	560	atpH (30.5%)
	pt	AdChr07	88.496	226	24	2	14983	15207	15785583	15785807	9.45e-69	272
	pt	AdChr07	87.736	106	8	2	67155	67257	16508276	16508379	1.3e-22	119
	pt	AdChr07	87.052	363	32	11	73103	73452	17049931	17050291	5.38e-106	396	rpl20 (24.9%)
	pt	AdChr07	92.46	252	18	1	12254	12505	17615568	17615818	7.05e-95	359	atpF (18.5%)
	pt	AdChr07	91.051	257	22	1	12254	12510	17722020	17722275	5.49e-91	346	atpF (18.9%)
	pt	AdChr08	94.081	642	36	2	54984	55625	327004	327643	0	974	trnM-CAU (76.7%)
	pt	AdChr08	87.873	1039	125	1	138260	139298	327641	328678	0	1219	rps12 (1.4%); rrn23S (36.0%)
	pt	AdChr08	92.989	271	15	4	143387	143657	328677	328943	6.96e-105	392	trnV-GAC (100.0%)
	pt	AdChr08	93.207	1001	61	5	65433	66433	328944	329937	0	1465	cemA (74.5%); petA (27.0%)
	pt	AdChr08	93.122	189	12	1	124294	124482	329942	330129	7.31e-70	276	ndhA (1.0%); ndhI (16.5%)
	pt	AdChr08	93.44	625	32	7	3822	4446	330128	330743	0	918	trnK-UUU (23.8%)
	pt	AdChr08	90.84	262	24	0	135703	135964	330743	331004	1.18e-92	351	rrn5S (67.9%)
	pt	AdChr08	89.75	839	69	9	88903	89739	330997	331820	0	1057	rps12 (1.2%); rps19 (22.9%)
	pt	AdChr08	90.26	770	66	5	159287	160054	330997	331759	0	998
	pt	AdChr08	93.603	594	36	2	61509	62101	331818	332410	0	885	accD (40.0%)
	pt	AdChr08	92.607	257	19	0	61219	61475	332410	332666	3.26e-98	370	accD (17.3%)
	pt	AdChr08	92.397	947	69	3	35353	36299	332662	333605	0	1347	psbC (66.5%)
	pt	AdChr08	91.418	268	18	1	9635	9897	2642483	2642750	5.45e-96	363	trnS-CGA (32.0%)
	pt	AdChr08	93.659	205	11	2	129070	129272	4216670	4216874	9.32e-79	305	ccsA (20.6%)
	pt	AdChr08	96.774	62	2	0	113844	113905	5511356	5511417	3.65e-18	104
	pt	AdChr08	79.33	1882	329	36	135898	137765	5819076	5820911	0	1266	rps12 (2.6%); rrn5S (82.4%); rrn4.5S (100.0%); rrn23S (46.3%)
	pt	AdChr08	97.655	1962	44	2	97630	99590	6030066	6032026	0	3367	rps12 (2.7%); ycf2 (6.8%); ycf15 (100.0%); trnL-CAA (100.0%)
	pt	AdChr08	89.855	69	6	1	15485	15553	6241006	6241073	3.68e-13	87.9	atpI (9.1%)
	pt	AdChr08	89.344	122	13	0	141165	141286	7101292	7101413	3.57e-33	154	trnI-GAU (11.8%)
	pt	AdChr08	91.635	263	22	0	68071	68333	7217083	7217345	1.52e-96	364	psbJ (100.0%)
	pt	AdChr08	87.52	617	52	4	42486	43101	7612996	7613588	0	689	psaA (27.3%)
	pt	AdChr08	93.814	194	11	1	61223	61415	7754283	7754476	2.61e-74	291	accD (13.0%)
	pt	AdChr08	86.25	240	15	5	157	394	7878952	7879175	2.06e-60	244
	pt	AdChr08	94.937	79	4	0	55568	55646	10175582	10175660	2.8e-24	124	trnM-CAU (100.0%)
	pt	AdChr08	95.429	175	8	0	13312	13486	10360752	10360926	5.65e-71	279	atpF (10.0%)
	pt	AdChr08	100	76	0	0	145441	145516	11280730	11280805	2.78e-29	141
	pt	AdChr08	90.426	188	15	1	96943	97127	12465867	12466054	2.06e-60	244	ycf2 (2.7%)
	pt	AdChr08	90.114	263	22	4	33388	33650	13286582	13286840	9.19e-89	339
	pt	AdChr08	87.209	258	25	3	101048	101301	14169580	14169833	3.38e-73	287	ndhB (11.4%)
	pt	AdChr08	85.938	128	9	3	25519	25638	14670955	14671081	2.17e-25	128	rpoB (3.7%)
	pt	AdChr08	91.556	225	19	0	80611	80835	15256162	15256386	2e-80	311	petB (9.4%)
	pt	AdChr08	100	87	0	0	87359	87445	15427761	15427847	2.14e-35	161
	pt	AdChr08	91.726	1124	51	18	33106	34217	15661974	15663067	0	1522	psbD (13.7%)
	pt	AdChr08	85.855	304	18	13	22007	22310	15663065	15663343	4.34e-77	300	rpoC1 (10.7%)
	pt	AdChr08	95.349	43	2	0	23150	23192	15663524	15663566	1.33e-07	69.4	rpoC1 (1.5%)
	pt	AdChr08	92.727	715	29	10	1	711	15663623	15664318	0	1011	trnH-GUG (100.0%); psbA (12.1%)
	pt	AdChr08	93.811	307	13	6	73802	74104	15664309	15664613	2.43e-124	457
	pt	AdChr08	94.907	216	10	1	6166	6380	15671149	15671364	3.31e-88	337	rps16 (18.6%)
	pt	AdChr08	93.22	118	6	2	24702	24818	16610894	16611010	9.86e-39	172	rpoB (3.6%)
	pt	AdChr08	94.622	8814	375	81	86814	95573	17071421	17080189	0	13559	rps12 (12.2%); rpl16 (29.3%); rps3 (100.0%); rpl22 (100.0%); rps19 (100.0%); rpl23 (100.0%); trnI-CAU (100.0%); ycf2 (63.3%)
	pt	AdChr08	94.253	6647	312	58	153453	160055	17071421	17078041	0	10094	ycf2 (63.3%); trnI-CAU (100.0%); rpl23 (100.0%)
	pt	AdChr08	95.544	561	19	5	75300	75859	17080190	17080745	0	893	rps12 (0.8%); clpP (25.8%)
	pt	AdChr08	96.01	827	20	10	1	822	17080743	17081561	0	1332	trnH-GUG (100.0%); psbA (22.5%)
	pt	AdChr08	91.503	153	8	1	17121	17273	17221517	17221664	9.73e-49	206	rps2 (4.4%)
	pt	AdChr08	87.91	579	65	5	55192	55766	17254229	17254806	0	676	trnM-CAU (100.0%)
	pt	AdChr08	88.736	364	38	3	76917	77280	17317298	17317658	6.81e-120	442	rps12 (0.5%); psbB (23.8%)
	pt	AdChr08	97.831	830	18	0	10455	11284	17326818	17327647	0	1434	atpA (51.5%)
	pt	AdChr08	86.018	565	70	7	76742	77302	18937797	18938356	1.37e-166	597	rps12 (0.8%); psbB (31.6%)
	pt	AdChr08	89.041	219	23	1	63671	63888	18938355	18938573	3.4e-68	270	ycf4 (30.6%)
	pt	AdChr08	87.179	546	62	5	26136	26681	18938722	18939259	1.36e-171	614	rpoB (17.0%)
	pt	AdChr08	86.304	460	56	4	38594	39052	18939259	18939712	1.85e-135	494	rps14 (100.0%)
	pt	AdChr08	87.218	133	14	1	75088	75220	18940186	18940315	1.66e-31	148	clpP (6.1%)
	pt	AdChr08	90.196	306	30	0	69946	70251	19011081	19011386	4.16e-107	399	petG (100.0%)
	pt	AdChr08	89.831	472	47	1	24898	25368	19174889	19175360	8.21e-169	604	rpoB (14.6%)
	pt	AdChr09	96.739	460	12	2	12595	13054	1212766	1213222	0	763	atpF (33.9%)
	pt	AdChr09	87.582	153	18	1	50521	50673	2175117	2175268	7.63e-40	176	trnL-UAA (10.1%)
	pt	AdChr09	97.059	238	6	1	78737	78974	2682731	2682967	4.16e-107	399	psbN (69.7%); psbH (18.5%)
	pt	AdChr09	81.667	480	49	22	28915	29384	4419831	4420281	5.45e-96	363	trnC-GCA (100.0%)
	pt	AdChr09	90.265	339	30	3	78435	78771	4420261	4420598	2.45e-119	440	rps12 (0.5%); psbT (100.0%); psbN (56.1%)
	pt	AdChr09	90.021	471	41	3	146653	147118	4420602	4421071	8.21e-169	604	rps7 (13.9%); ndhB (3.5%)
	pt	AdChr09	84.948	671	98	3	105413	106083	4529327	4529994	0	676	rps12 (0.9%); trnV-GAC (100.0%); rrn16S (16.2%)
	pt	AdChr09	86.909	1184	112	22	82098	83277	4530365	4531509	0	1288	rps12 (1.6%); petD (7.1%); rpoA (87.7%)
	pt	AdChr09	90.476	105	9	1	122723	122827	5038536	5038639	3.6e-28	137	ndhA (4.7%)
	pt	AdChr09	89.815	108	10	1	122723	122830	5086249	5086355	3.6e-28	137	ndhA (4.8%)
	pt	AdChr09	88.262	443	51	1	141235	141676	5574987	5575429	5.08e-146	529	rps12 (0.6%); trnI-GAU (15.9%)
	pt	AdChr09	91.697	277	21	2	11776	12051	6047103	6047378	4.19e-102	383	atpA (16.2%)
	pt	AdChr09	97.403	77	2	0	109274	109350	6185634	6185710	1.67e-26	132	trnA-UGC (8.8%)
	pt	AdChr09	90.692	419	26	4	23752	24167	6644684	6645092	5.05e-151	545	rpoC1 (14.7%)
	pt	AdChr09	92.771	415	25	4	95424	95836	6669605	6670016	4.94e-166	595	rps12 (0.6%); ycf2 (6.0%)
	pt	AdChr09	91.839	919	59	7	54428	55337	6670079	6670990	0	1267
	pt	AdChr09	85	120	7	3	50309	50428	6766073	6766181	2.18e-20	111	trnL-UAA (18.7%)
	pt	AdChr09	91.011	89	6	2	94731	94819	6893792	6893878	1.3e-22	119	ycf2 (1.3%)
	pt	AdChr09	91.176	68	6	0	105799	105866	6893877	6893944	7.9e-15	93.5	rrn16S (1.6%)
	pt	AdChr09	90.798	163	10	3	123224	123384	6893953	6894112	5.81e-51	213	ndhA (7.2%)
	pt	AdChr09	89.351	601	54	10	63296	63891	7371532	7372127	0	747	psaI (10.5%); ycf4 (31.2%)
	pt	AdChr09	83.221	149	8	4	152263	152411	7490766	7490897	3.62e-23	121	ycf2 (2.2%)
	pt	AdChr09	85.714	462	60	6	135352	135812	7490908	7491364	4.01e-132	483	rps12 (0.6%); trnR-ACG (100.0%)
	pt	AdChr09	79.399	466	60	20	94481	94933	7695017	7695459	5.61e-76	296	rps12 (0.6%); ycf2 (6.6%)
	pt	AdChr09	85.652	460	64	2	35918	36377	7705616	7706073	4.01e-132	483	psbC (32.3%)
	pt	AdChr09	90.4	125	11	1	77242	77365	9205758	9205882	5.94e-36	163	psbB (8.1%)
	pt	AdChr09	91.45	269	22	1	69787	70054	9269980	9270248	1.17e-97	368	petL (100.0%)
	pt	AdChr09	96.154	52	0	1	70096	70147	9270249	9270298	4.75e-12	84.2	petG (24.6%)
	pt	AdChr09	96.29	1806	63	3	144863	146666	11255704	11257507	0	2961	rps12 (1.1%); rps7 (88.9%)
	pt	AdChr09	97.561	41	1	0	123698	123738	11257013	11257053	3.7e-08	71.3	ndhA (1.8%)
	pt	AdChr09	91.14	1061	74	12	109211	110252	11316949	11318008	0	1421	rps12 (1.5%); trnA-UGC (43.1%); rrn23S (17.8%)
	pt	AdChr09	89.574	1103	93	15	135634	136719	11318007	11319104	0	1380	rps12 (1.5%); rrn5S (100.0%); rrn4.5S (100.0%); rrn23S (9.1%)
	pt	AdChr09	93.758	801	40	8	53996	54792	11319104	11319898	0	1194
	pt	AdChr09	88.753	409	15	8	79449	79847	11495519	11495906	8.68e-129	472	rps12 (0.6%); petB (27.1%)
	pt	AdChr09	84.181	177	19	4	131550	131725	11692331	11692499	5.94e-36	163
	pt	AdChr09	88.172	93	11	0	155305	155397	12269551	12269643	2.18e-20	111	ycf2 (1.3%)
	pt	AdChr09	90.941	287	23	1	115991	116277	13062309	13062592	4.19e-102	383	ycf1 (5.0%)
	pt	AdChr09	84.925	199	27	2	78272	78469	13730937	13731133	1.63e-46	198	psbB (4.9%)
	pt	AdChr09	85.405	185	26	1	72098	72282	13798017	13798200	2.72e-44	191	rps18 (11.8%)
	pt	AdChr09	90.708	226	19	2	51015	51240	13901235	13901458	4.34e-77	300	trnF-GAA (56.2%)
	pt	AdChr09	91.642	335	28	0	27184	27518	14285006	14285340	1.45e-126	464	rpoB (10.4%)
	pt	AdChr09	90.986	588	49	4	24140	24723	14426871	14427458	0	789	rpoC1 (15.0%); rpoB (4.1%)
	pt	AdChr09	85.351	669	86	8	84685	85351	15266260	15266918	0	682	rps12 (0.9%); rps8 (81.7%); rpl14 (47.7%)
	pt	AdChr09	92.157	153	11	1	60399	60551	16175483	16175634	1.62e-51	215
	pt	AdChr09	92.727	220	16	0	85003	85222	16175637	16175856	1.2e-82	318	rps8 (3.2%); rpl14 (12.7%)
	pt	AdChr09	94.701	585	22	5	128345	128928	16347904	16348480	0	900	rps12 (0.8%); ndhD (11.4%); ccsA (11.2%)
	pt	AdChr09	95.385	455	18	3	50836	51289	16348467	16348919	0	721	trnF-GAA (100.0%)
	pt	AdChr09	97.222	108	3	0	20629	20736	16348917	16349024	4.56e-42	183	rpoC2 (2.6%)
	pt	AdChr09	100	94	0	0	20748	20841	16349014	16349107	2.74e-39	174	rpoC2 (2.2%)
	pt	AdChr09	95.912	685	19	5	86735	87417	16349106	16349783	0	1101	rps12 (1.0%); rpl16 (34.3%)
	pt	AdChr09	94.656	131	5	2	86646	86776	16349714	16349842	1.26e-47	202	rpl16 (8.2%)
	pt	AdChr09	97.468	237	6	0	136099	136335	16349843	16350079	8.93e-109	405	rrn4.5S (70.9%)
	pt	AdChr09	96.215	687	19	4	70736	71421	16350082	16350762	0	1118	psaJ (100.0%)
	pt	AdChr09	96	275	11	0	155795	156069	16350760	16351034	1.46e-121	448	ycf2 (4.0%)
	pt	AdChr09	94.233	867	31	16	87455	88313	16351027	16351882	0	1306	rps12 (1.2%); rps3 (100.0%); rpl22 (31.1%)
	pt	AdChr09	94.135	665	13	4	78	742	16351879	16352517	0	989	psbA (15.0%)
	pt	AdChr09	96.449	535	19	0	789	1323	16352518	16353052	0	883	psbA (50.3%)
	pt	AdChr09	94.715	473	23	2	150548	151019	16353051	16353522	0	734	ycf15 (100.0%); ycf2 (1.3%)
	pt	AdChr09	96.848	698	22	0	151958	152655	16353514	16354211	0	1168	ycf2 (10.1%)
	pt	AdChr09	97.149	456	13	0	154115	154570	16354210	16354665	0	771	ycf2 (6.6%)
	pt	AdChr09	94.242	330	19	0	127065	127394	16354664	16354993	8.56e-139	505	rps12 (0.5%); ndhD (21.5%)
	pt	AdChr09	84.375	224	32	3	14014	14237	16746599	16746819	4.49e-52	217	atpH (84.1%)
	pt	AdChr09	86.441	177	15	4	68234	68410	17809960	17810127	1.27e-42	185	psbJ (66.7%)
	pt	AdChr09	87.31	394	30	10	60540	60917	18165947	18166336	4.1e-117	433
	pt	AdChr09	82.222	135	16	5	113138	113272	18199131	18199257	7.84e-20	110	rrn5S (9.2%)
	pt	AdChr09	91.262	103	9	0	73577	73679	18854425	18854527	2.78e-29	141
	pt	AdChr09	100	70	0	0	5361	5430	18996339	18996408	6.02e-26	130
	pt	AdChr10	92.066	542	38	5	52786	53326	588448	588985	0	758	ndhK (41.0%); ndhC (55.6%)
	pt	AdChr10	86.944	697	70	6	89179	89871	1321210	1321889	0	763	rps12 (1.0%)
	pt	AdChr10	90.969	454	38	2	36839	37292	1322077	1322527	6.34e-170	608	psbZ (51.3%)
	pt	AdChr10	87.255	714	72	4	89158	89871	1423462	1424156	0	797	rps12 (1.0%)
	pt	AdChr10	91.477	176	15	0	102843	103018	1424153	1424328	7.41e-60	243
	pt	AdChr10	91.63	454	35	2	36839	37292	1424324	1424774	6.3e-175	625	psbZ (51.3%)
	pt	AdChr10	93.168	161	11	0	73734	73894	3259120	3259280	3.45e-58	237
	pt	AdChr10	82.759	232	25	8	5816	6047	3395284	3395500	7.57e-45	193	rps16 (20.1%)
	pt	AdChr10	90.444	293	26	2	90544	90836	4555403	4555693	1.16e-102	385	rpl23 (81.6%)
	pt	AdChr10	89.443	521	25	8	119061	119580	4677084	4677575	1.35e-176	630	rps12 (0.7%); ycf1 (9.1%)
	pt	AdChr10	91.335	427	34	3	66774	67198	4886286	4886711	1.38e-161	580	petA (37.6%)
	pt	AdChr10	92.069	290	20	2	12974	13262	4886712	4886999	8.93e-109	405	atpF (21.3%)
	pt	AdChr10	95.238	63	3	0	83694	83756	5503876	5503938	4.72e-17	100	rps11 (14.9%)
	pt	AdChr10	90.909	187	17	0	57193	57379	5503937	5504123	1.23e-62	252	atpB (12.4%)
	pt	AdChr10	91.049	324	27	2	106348	106669	5758136	5758459	3.17e-118	436	rrn16S (21.5%)
	pt	AdChr10	91.639	299	22	3	116908	117205	5855133	5855429	1.92e-110	411	ycf1 (5.2%)
	pt	AdChr10	94.059	101	1	4	71552	71647	6546638	6546738	1.66e-31	148
	pt	AdChr10	94.041	386	21	2	102469	102852	6647981	6648366	1.07e-162	584	rps12 (0.5%); rps7 (65.4%)
	pt	AdChr10	82.677	254	38	5	29519	29769	6857734	6857984	3.47e-53	220	petN (90.0%)
	pt	AdChr10	97.674	43	1	0	115223	115265	8020716	8020758	2.86e-09	75	ycf1 (0.7%)
	pt	AdChr10	97.674	43	1	0	115223	115265	8091547	8091589	2.86e-09	75	ycf1 (0.7%)
	pt	AdChr10	99.085	1420	10	2	1	1420	9732558	9733974	0	2547	trnH-GUG (100.0%); psbA (78.8%)
	pt	AdChr10	99.516	1446	7	0	158610	160055	9733979	9735424	0	2632
	pt	AdChr10	92.715	151	11	0	46977	47127	9892634	9892784	1.25e-52	219
	pt	AdChr10	83.01	206	24	4	81548	81742	10075067	10075272	7.63e-40	176	petD (15.9%)
	pt	AdChr10	97.436	78	1	1	94718	94795	10141771	10141847	1.67e-26	132	ycf2 (1.1%)
	pt	AdChr10	96.512	86	2	1	94710	94795	10150979	10151063	2.78e-29	141	ycf2 (1.2%)
	pt	AdChr10	94.366	142	7	1	33141	33281	10206752	10206893	4.49e-52	217
	pt	AdChr10	83.838	198	16	13	7310	7495	10265648	10265841	2.74e-39	174
	pt	AdChr10	95.041	242	11	1	156225	156465	10312656	10312897	5.41e-101	379	ycf2 (3.5%)
	pt	AdChr10	96.447	197	7	0	66992	67188	10312896	10313092	7.15e-85	326	petA (15.0%)
	pt	AdChr10	85.714	203	10	7	32693	32894	10415103	10415287	5.85e-46	196
	pt	AdChr10	90.288	278	25	1	98257	98534	10632673	10632948	5.45e-96	363	ycf15 (86.2%)
	pt	AdChr10	84.615	286	41	3	39659	39944	11729256	11729538	1.57e-71	281	psaB (12.9%)
	pt	AdChr10	89.474	209	18	1	127973	128181	11904802	11905006	2.05e-65	261	ndhD (13.6%)
	pt	AdChr10	88.189	127	15	0	96440	96566	12627933	12628059	1.29e-32	152	ycf2 (1.8%)
	pt	AdChr10	93.269	104	6	1	100969	101072	13531126	13531228	1.29e-32	152	ndhB (4.7%)
	pt	AdChr10	93.22	236	11	5	79796	80029	14126505	14126737	7.1e-90	342	petB (15.9%)
	pt	AdChr10	89.116	147	15	1	129315	129461	14830877	14831022	1.64e-41	182	ccsA (14.9%)
	pt	AdChr10	86.695	233	30	1	93648	93880	14831264	14831495	2.65e-64	257	ycf2 (3.4%)
	pt	AdChr10	90.113	354	29	6	7100	7450	15717540	15717890	8.75e-124	455	trnQ-UUG (100.0%)
	pt	AdChr10	82.337	2910	420	62	133950	136848	16256145	16258971	0	2440	rps12 (4.0%); ndhF (22.3%); trnN-GUU (100.0%); trnR-ACG (100.0%); rrn5S (100.0%); rrn4.5S (100.0%); rrn23S (13.7%)
	pt	AdChr10	81.45	2345	355	51	112178	114515	16256700	16258971	0	1847	rps12 (3.3%); rrn23S (13.7%); rrn4.5S (100.0%); rrn5S (100.0%); trnR-ACG (100.0%); trnN-GUU (100.0%); ycf1 (0.7%)
	pt	AdChr11	96.479	568	10	2	135568	136129	42474	43037	0	929	rps12 (0.8%); trnR-ACG (86.5%); rrn5S (100.0%)
	pt	AdChr11	93.548	310	6	3	136848	137157	43036	43331	4.07e-122	449	rrn23S (11.0%)
	pt	AdChr11	96.866	1021	27	4	13497	14513	43330	44349	0	1703	atpH (100.0%)
	pt	AdChr11	97.177	673	16	2	72622	73293	44350	45020	0	1134	rpl20 (100.0%)
	pt	AdChr11	98.01	402	5	2	79347	79748	45176	45574	0	695	rps12 (0.6%); petB (27.4%)
	pt	AdChr11	97.686	389	9	0	84588	84976	45570	45958	0	669	rps12 (0.5%); rps8 (90.1%)
	pt	AdChr11	97.842	139	3	0	159021	159159	45961	46099	2.67e-59	241
	pt	AdChr11	97.971	1577	29	2	76726	78300	46091	47666	0	2732	rps12 (2.2%); psbB (96.9%)
	pt	AdChr11	98.27	289	5	0	114535	114823	47666	47954	2.38e-139	507	ycf1 (5.1%)
	pt	AdChr11	97.561	328	8	0	116304	116631	47952	48279	5.01e-156	562	rps12 (0.5%); ycf1 (5.8%)
	pt	AdChr11	97.449	588	5	2	36318	36905	48276	48853	0	994	psbC (13.0%); trnS-UGA (100.0%)
	pt	AdChr11	98.276	116	1	1	76137	76252	48855	48969	1.26e-47	202	clpP (5.3%)
	pt	AdChr11	98.496	133	2	0	116108	116240	48965	49097	1.24e-57	235	ycf1 (2.3%)
	pt	AdChr11	98.555	346	3	2	5573	5917	49090	49434	1.76e-170	610	rps16 (29.9%)
	pt	AdChr11	98.723	235	3	0	101456	101690	49452	49686	1.15e-112	418	ndhB (10.6%)
	pt	AdChr11	97.566	534	10	2	70883	71416	49680	50210	0	911	psaJ (100.0%)
	pt	AdChr11	99.745	392	0	1	131901	132292	50205	50595	0	717	rps12 (0.5%); ndhF (2.7%)
	pt	AdChr11	93.852	244	2	1	48931	49174	50593	50823	9.13e-94	355	trnT-UGU (45.2%)
	pt	AdChr11	98.378	555	7	1	23422	23976	50821	51373	0	974	rpoC1 (19.6%)
	pt	AdChr11	88.462	130	14	1	50790	50918	475622	475751	9.93e-34	156
	pt	AdChr11	94.444	90	5	0	152263	152352	972554	972643	1e-28	139	ycf2 (1.3%)
	pt	AdChr11	96.429	56	2	0	23126	23181	972643	972698	7.9e-15	93.5	rpoC1 (1.9%)
	pt	AdChr11	96.386	83	3	0	104274	104356	972699	972781	3.6e-28	137
	pt	AdChr11	91.061	358	17	11	60352	60703	1116700	1117048	3.12e-128	470
	pt	AdChr11	89.362	235	24	1	152993	153227	1993521	1993754	2.02e-75	294	ycf2 (3.4%)
	pt	AdChr11	85.654	237	24	4	7545	7780	2264753	2264980	2.67e-59	241	psbK (100.0%)
	pt	AdChr11	95.489	266	7	5	13576	13839	2746668	2746930	3.19e-113	420
	pt	AdChr11	91.216	148	8	3	86891	87035	2810425	2810570	5.85e-46	196	rpl16 (9.1%)
	pt	AdChr11	84.906	318	29	16	31708	32008	3007550	3007865	3.35e-78	303
	pt	AdChr11	96.341	410	15	0	63237	63646	3090383	3090792	0	675	psaI (62.3%)
	pt	AdChr11	91.892	111	8	1	1870	1980	3230078	3230187	3.57e-33	154	trnK-UUU (1.9%)
	pt	AdChr11	88.62	413	44	3	125260	125671	3729660	3730070	3.98e-137	499	rps12 (0.6%); ndhG (64.0%)
	pt	AdChr11	97.222	108	3	0	103279	103386	4032630	4032737	4.56e-42	183
	pt	AdChr11	84.211	209	18	2	134625	134832	5270376	5270570	9.79e-44	189
	pt	AdChr11	89.796	343	28	3	1507	1848	5270572	5270908	4.1e-117	433	psbA (13.0%)
	pt	AdChr11	92.537	134	9	1	12663	12796	5270908	5271040	2.72e-44	191	atpF (9.8%)
	pt	AdChr11	95.202	396	18	1	69576	69970	5917458	5917853	6.3e-175	625	petL (100.0%)
	pt	AdChr11	89.324	281	24	4	128360	128636	6112707	6112985	1.53e-91	348	ndhD (10.5%)
	pt	AdChr11	90.184	163	15	1	55907	56069	6603425	6603586	2.09e-50	211	atpE (40.3%)
	pt	AdChr11	81.847	1592	245	24	107317	108904	6906921	6908472	0	1299	rps12 (2.2%); rrn16S (1.1%); trnI-GAU (100.0%); trnA-UGC (21.5%)
	pt	AdChr11	86.395	147	13	2	13369	13515	6908833	6908972	3.57e-33	154	atpF (5.8%)
	pt	AdChr11	85.664	572	55	20	57957	58516	6925649	6926205	1.79e-160	577
	pt	AdChr11	88.305	590	53	7	6367	6951	7695582	7696160	0	693	rps16 (18.9%)
	pt	AdChr11	83.591	323	43	7	30930	31252	8822865	8823177	2.02e-75	294	trnD-GUC (81.1%)
	pt	AdChr11	89.172	157	17	0	86485	86641	9023985	9024141	5.85e-46	196	rpl16 (9.8%)
	pt	AdChr11	93.258	89	6	0	133552	133640	9024217	9024305	1.67e-26	132	ndhF (4.0%)
	pt	AdChr11	94.444	72	3	1	150095	150165	9035850	9035921	7.84e-20	110
	pt	AdChr11	81.437	334	34	14	28119	28443	9109316	9109630	1.59e-61	248
	pt	AdChr11	86.873	1036	132	4	34306	35340	12008060	12009092	0	1157	psbD (78.0%); psbC (18.2%)
	pt	AdChr11	89.831	177	18	0	16402	16578	13577059	13577235	2.08e-55	228	rps2 (19.3%)
	pt	AdChr11	85.263	380	49	5	93011	93389	14033131	14033504	1.16e-102	385	rps12 (0.5%); ycf2 (5.5%)
	pt	AdChr11	88.492	756	50	18	53721	54464	14099583	14100313	0	880
	pt	AdChr11	85.999	1507	131	36	53403	54872	14100312	14101775	0	1541	ndhC (23.1%)
	pt	AdChr11	90.411	73	5	1	54928	55000	14101808	14101878	2.2e-15	95.3
	pt	AdChr11	89.189	74	7	1	55039	55111	14101874	14101947	2.84e-14	91.6
	pt	AdChr11	88.363	1796	185	15	6719	8500	14102156	14103941	0	2137	trnQ-UUG (100.0%); psbK (100.0%); psbI (100.0%); trnS-GCU (100.0%)
	pt	AdChr11	87.97	266	28	3	89501	89763	14103935	14104199	2e-80	311	rps12 (0.4%)
	pt	AdChr11	84.12	233	20	9	33570	33801	14104215	14104431	7.52e-50	209
	pt	AdChr11	85.488	1454	182	15	33970	35414	14104434	14105867	0	1489	psbD (100.0%); psbC (23.4%)
	pt	AdChr11	86.054	882	84	17	44967	45821	14105947	14106816	0	911	ycf3 (42.4%)
	pt	AdChr11	92.401	329	19	6	15445	15770	14106833	14107158	1.45e-126	464	atpI (39.1%)
	pt	AdChr11	83.721	559	68	16	9827	10378	14271480	14272022	2.38e-139	507	trnS-CGA (29.1%); trnR-UCU (100.0%)
	pt	AdChr11	85.232	474	39	20	3887	4351	14272339	14272790	6.76e-125	459	trnK-UUU (17.7%)
	pt	AdChr11	98.718	78	1	0	4785	4862	14480323	14480400	1e-28	139
	pt	AdChr11	94.947	475	23	1	106477	106951	15259831	15260304	0	743	rps12 (0.7%); rrn16S (31.8%)
	pt	AdChr11	93.023	172	12	0	14102	14273	15264707	15264878	1.23e-62	252	atpH (69.5%)
	pt	AdChr11	84.054	370	40	6	50434	50795	15733622	15733980	9.19e-89	339	trnL-UAA (23.8%)
	pt	AdChr11	92.553	94	7	0	56137	56230	17053115	17053208	1.29e-27	135	atpE (23.1%)
	pt	AdChr11	95.667	900	29	5	120240	121136	17773911	17774803	0	1437	rps12 (1.2%); rps15 (100.0%); ndhH (20.0%)
	pt	AdChr11	98.201	278	5	0	11975	12252	17774792	17775069	3.1e-133	486	atpA (3.1%); atpF (11.7%)
	pt	AdChr11	82.822	163	22	4	55199	55355	17975606	17975768	2.78e-29	141
	pt	AdChr11	83.436	163	21	4	55199	55355	17985866	17986028	5.98e-31	147
	pt	AdChr11	87.768	466	30	15	86446	86904	18969866	18970311	3.06e-143	520	rps12 (0.6%); rpl16 (28.9%)
	pt	AdChr11	86.242	298	34	6	60510	60804	18982924	18983217	4.31e-82	316
	pt	AdChr11	95.122	123	4	2	122955	123076	19942156	19942277	7.57e-45	193	ndhA (5.4%)
	pt	AdChr11	94.737	114	6	0	61937	62050	20727502	20727615	2.12e-40	178	accD (7.6%)
	pt	AdChr11	98.894	633	6	1	51300	51931	20988756	20989388	0	1129	ndhJ (32.7%)
	pt	AdChr11	94.515	237	13	0	84751	84987	21077368	21077604	4.22e-97	366	rps8 (58.3%)
	pt	AdChr12	89.189	74	3	4	49234	49305	631904	631974	3.68e-13	87.9
	pt	AdChr12	95.278	593	22	1	67064	67656	631978	632564	0	935	petA (7.5%)
	pt	AdChr12	87.087	1363	136	20	131422	132779	2367694	2369021	0	1506	rps12 (1.9%); ndhF (24.7%)
	pt	AdChr12	84.329	1021	122	24	85627	86643	2369048	2370034	0	965	rps12 (1.4%); rpl16 (59.9%)
	pt	AdChr12	85.38	855	105	12	64871	65713	2370200	2371046	0	869	cemA (66.1%)
	pt	AdChr12	88.71	372	33	7	128995	129366	2371051	2371413	5.26e-121	446	rps12 (0.5%); ccsA (37.8%)
	pt	AdChr12	87.429	1408	138	21	14448	15845	2371407	2372785	0	1583	atpI (49.2%)
	pt	AdChr12	87.653	1466	162	13	60455	61912	2372785	2374239	0	1687	accD (63.5%)
	pt	AdChr12	90.972	288	3	9	13410	13697	2823472	2823736	4.22e-97	366	atpF (2.8%)
	pt	AdChr12	91.75	2497	165	21	103553	106047	2823738	2826195	0	3432	rps12 (3.5%); trnV-GAC (100.0%); rrn16S (13.7%)
	pt	AdChr12	95.241	3635	156	17	88973	92600	2826197	2829821	0	5738	rps12 (5.1%); rpl23 (100.0%); trnI-CAU (100.0%); ycf2 (20.1%)
	pt	AdChr12	95.215	3469	135	23	1	3454	2829826	2833278	0	5457	trnH-GUG (100.0%); psbA (100.0%); trnK-UUU (58.1%); matK (77.7%)
	pt	AdChr12	94.879	4179	169	29	92824	96980	2833321	2837476	0	6490	rps12 (5.8%); ycf2 (60.4%)
	pt	AdChr12	86.799	606	61	10	103923	104527	3527124	3527711	0	658	rps12 (0.8%)
	pt	AdChr12	94.595	444	21	3	7390	7833	4014601	4015041	0	684	psbK (100.0%)
	pt	AdChr12	91.304	276	23	1	11645	11920	4380193	4380467	7e-100	375	atpA (18.0%)
	pt	AdChr12	94.175	103	5	1	25444	25546	5378713	5378814	9.93e-34	156	rpoB (3.2%)
	pt	AdChr12	86.572	566	70	4	146556	147121	5847348	5847907	2.93e-173	619	rps7 (34.6%); ndhB (3.6%)
	pt	AdChr12	94.673	413	22	0	141517	141929	6067771	6068183	6.26e-180	641	rps12 (0.6%); rrn16S (15.9%)
	pt	AdChr12	96.04	101	4	0	100269	100369	6264947	6265047	1.65e-36	165	ndhB (4.5%)
	pt	AdChr12	93.407	273	17	1	66342	66613	6674613	6674885	3.21e-108	403	petA (28.1%)
	pt	AdChr12	96	150	6	0	148659	148808	6766166	6766315	2.06e-60	244	ndhB (6.7%)
	pt	AdChr12	90.96	177	16	0	140754	140930	7286946	7287122	9.59e-59	239	trnI-GAU (17.1%)
	pt	AdChr12	98.452	323	5	0	71918	72240	7810819	7811141	2.99e-158	569
	pt	AdChr12	83.108	148	24	1	128867	129013	8140881	8141028	4.65e-27	134	ccsA (14.9%)
	pt	AdChr12	94.286	385	20	2	11712	12095	8570784	8571167	8.27e-164	588	atpA (20.4%); atpF (0.1%)
	pt	AdChr12	92.06	1398	102	6	154094	155490	8571167	8572556	0	1958	ycf2 (20.3%)
	pt	AdChr12	83.721	301	19	13	117554	117836	9424235	9424523	2.65e-64	257	ycf1 (5.0%)
	pt	AdChr12	89.899	99	7	3	49098	49196	9438488	9438583	2.8e-24	124
	pt	AdChr12	88.953	172	6	5	49235	49396	9438982	9439150	4.52e-47	200
	pt	AdChr12	96.739	92	3	0	49615	49706	9439178	9439269	3.57e-33	154
	pt	AdChr12	86.73	1055	111	13	103311	104361	9470181	9471210	0	1146	rps12 (1.5%)
	pt	AdChr12	93.931	379	21	2	127602	127978	9541366	9541744	8.32e-159	571	rps12 (0.5%); ndhD (24.6%)
	pt	AdChr12	93.651	378	22	2	127602	127978	9603181	9603557	1.39e-156	564	rps12 (0.5%); ndhD (24.6%)
	pt	AdChr12	93.023	774	50	3	105550	106323	9650460	9651229	0	1127	rps12 (1.1%); trnV-GAC (90.3%); rrn16S (32.3%)
	pt	AdChr12	87.081	209	25	1	50914	51122	10094968	10095174	1.24e-57	235	trnF-GAA (100.0%)
	pt	AdChr12	92.889	225	13	3	83	305	10736686	10736909	2.57e-84	324
	pt	AdChr12	97.561	41	1	0	119882	119922	10844841	10844881	3.7e-08	71.3	ycf1 (0.7%)
	pt	AdChr12	79.605	152	14	8	49393	49542	11127434	11127570	7.9e-15	93.5
	pt	AdChr12	95.946	74	3	0	67888	67961	11397180	11397253	3.62e-23	121
	pt	AdChr12	87	100	7	6	44070	44167	11397913	11398008	2.82e-19	108
	pt	AdChr12	92.593	135	10	0	29356	29490	13301077	13301211	2.11e-45	195
	pt	AdChr12	90.945	254	22	1	152159	152412	13780611	13780863	2.56e-89	340	ycf2 (3.7%)
	pt	AdChr12	90.157	254	24	1	152159	152412	13894727	13894979	5.53e-86	329	ycf2 (3.7%)
	pt	AdChr12	93.082	159	10	1	124532	124689	13914273	13914431	1.6e-56	231	ndhI (31.2%)
	pt	AdChr12	96.703	91	3	0	135256	135346	14192331	14192421	1.29e-32	152
	pt	AdChr12	96.045	177	7	0	74142	74318	14985692	14985868	9.39e-74	289	clpP (3.2%)
	pt	AdChr12	92.742	248	13	2	128356	128603	16345498	16345740	3.28e-93	353	ndhD (10.7%)
	pt	AdChr12	91.156	147	12	1	81178	81324	16889699	16889844	1.63e-46	198	petD (11.9%)
	pt	AdChr12	78.378	333	39	6	72517	72819	17571661	17571990	1.27e-42	185	rps18 (11.4%)
	pt	AdChr12	87.333	450	35	17	58131	58566	17791852	17792293	5.15e-136	496
	pt	AdChr12	93.617	94	4	2	83487	83579	18402133	18402225	1e-28	139	rps11 (22.1%)
	pt	AdChr12	84.076	2355	259	62	43851	46176	19160729	19162996	0	2165	ycf3 (85.2%)
	pt	AdChr12	88.2	661	73	4	36678	37338	19163093	19163748	0	784	trnS-UGA (100.0%); psbZ (75.7%)
	pt	AdChr12	88.862	826	82	7	38748	39573	19169006	19169821	0	1007	rps14 (77.6%); psaB (21.0%)
	pt	AdChr13	91.694	602	47	1	65762	66363	1099685	1100283	0	832	cemA (26.8%); petA (19.7%)
	pt	AdChr13	87.764	237	24	3	155062	155293	3780021	3780257	9.45e-69	272	ycf2 (3.4%)
	pt	AdChr13	90.566	159	13	2	21191	21349	3890294	3890450	7.52e-50	209	rpoC2 (3.8%)
	pt	AdChr13	88.55	131	15	0	138127	138257	4745909	4746039	7.68e-35	159	rrn23S (4.6%)
	pt	AdChr13	95.035	141	6	1	50003	50143	5088601	5088740	3.47e-53	220	trnL-UAA (22.0%)
	pt	AdChr13	96.238	319	10	2	12882	13199	6871622	6871939	8.5e-144	521	atpF (23.4%)
	pt	AdChr13	87.069	348	32	6	60071	60418	7460915	7461249	1.51e-101	381	rbcL (13.1%)
	pt	AdChr13	87.296	614	44	17	146663	147269	7915972	7916558	0	671	rps7 (11.8%); ndhB (10.3%)
	pt	AdChr13	89.634	164	13	3	72675	72838	8880814	8880973	9.73e-49	206	rpl20 (0.3%)
	pt	AdChr13	90.029	341	21	7	8783	9116	9607228	9607562	5.3e-116	429
	pt	AdChr13	93.082	318	18	4	158703	159018	9703793	9704108	5.23e-126	462
	pt	AdChr13	91.566	415	19	7	75777	76183	11318708	11319114	6.48e-155	558	rps12 (0.6%); clpP (18.8%)
	pt	AdChr13	84.672	137	13	2	31506	31634	11864613	11864749	6.02e-26	130	trnY-GUA (69.0%); trnE-UUC (15.1%)
	pt	AdChr13	94.097	288	17	0	55400	55687	12285056	12285343	8.81e-119	438	trnM-CAU (100.0%)
	pt	AdChr13	83.827	371	46	10	126913	127278	12429045	12429406	2.56e-89	340	rps12 (0.5%); ndhD (18.8%)
	pt	AdChr13	96.183	131	5	0	142110	142240	12433280	12433410	1.62e-51	215	rrn16S (8.7%)
	pt	AdChr13	90.167	539	52	1	25344	25882	13047089	13047626	0	701	rpoB (16.7%)
	pt	AdChr13	94.203	69	4	0	2	70	13602388	13602456	1.01e-18	106	trnH-GUG (90.5%)
	pt	AdChr13	89.787	235	22	2	154581	154813	13784410	13784644	4.34e-77	300	ycf2 (3.4%)
	pt	AdChr13	90.987	233	21	0	94213	94445	13800828	13801060	1.55e-81	315	ycf2 (3.4%)
	pt	AdChr13	90.129	233	23	0	154581	154813	13825082	13825314	3.35e-78	303	ycf2 (3.4%)
	pt	AdChr13	90.98	255	14	2	119582	119836	13958227	13958472	1.19e-87	335	ycf1 (4.5%)
	pt	AdChr13	91.038	1060	88	4	55034	56088	14020798	14021855	0	1424	trnM-CAU (100.0%); atpE (51.7%)
	pt	AdChr13	87.059	85	8	3	110503	110585	14103979	14104062	7.9e-15	93.5	rrn23S (2.9%)
	pt	AdChr13	93.59	78	5	0	45050	45127	14162768	14162845	4.69e-22	117	ycf3 (3.8%)
	pt	AdChr14	83.392	283	46	1	30882	31164	572474	572755	2.05e-65	261	trnD-GUC (100.0%)
	pt	AdChr14	100	39	0	0	96241	96279	1998455	1998493	1.03e-08	73.1	ycf2 (0.6%)
	pt	AdChr14	92.073	164	11	2	28467	28628	2092789	2092952	5.77e-56	230
	pt	AdChr14	93.525	139	8	1	28289	28427	2092949	2093086	9.73e-49	206
	pt	AdChr14	91.928	669	33	9	14468	15136	2093162	2093809	0	917
	pt	AdChr14	93.235	340	22	1	28289	28628	2239087	2239425	3.98e-137	499
	pt	AdChr14	100	30	0	0	6018	6047	2239165	2239194	0.001	56.5	rps16 (2.5%)
	pt	AdChr14	92.078	669	33	7	14468	15136	2239501	2240149	0	924
	pt	AdChr14	96.962	790	23	1	79086	79875	2338269	2339057	0	1325	rps12 (1.1%); psbH (31.1%); petB (40.4%)
	pt	AdChr14	97.248	109	3	0	79870	79978	2344608	2344716	1.27e-42	185	petB (7.4%)
	pt	AdChr14	92.941	340	22	2	28289	28628	2442278	2442615	1.85e-135	494
	pt	AdChr14	100	30	0	0	6018	6047	2442356	2442385	0.001	56.5	rps16 (2.5%)
	pt	AdChr14	92.654	667	27	8	14468	15134	2442693	2443337	0	941
	pt	AdChr14	96.692	786	25	1	79086	79871	2588153	2588937	0	1306	rps12 (1.1%); psbH (31.1%); petB (40.1%)
	pt	AdChr14	98.485	66	1	0	79913	79978	2588929	2588994	4.69e-22	117	petB (4.4%)
	pt	AdChr14	92.683	123	9	0	37201	37323	3593834	3593956	2.12e-40	178	psbZ (64.6%)
	pt	AdChr14	99.451	182	1	0	111174	111355	5820181	5820362	1.54e-86	331	rrn23S (6.4%)
	pt	AdChr14	90.357	280	27	0	139709	139988	5905917	5906196	1.17e-97	368	trnA-UGC (32.2%)
	pt	AdChr14	83.566	645	83	14	153064	153694	6073481	6074116	3.85e-162	582	ycf2 (9.2%)
	pt	AdChr14	92.806	278	18	2	94046	94321	6355591	6355868	1.16e-107	401	ycf2 (4.0%)
	pt	AdChr14	97.26	73	2	0	86936	87008	6758176	6758248	2.8e-24	124	rpl16 (4.5%)
	pt	AdChr14	98.864	264	3	0	148118	148381	6902502	6902765	8.68e-129	472	ndhB (11.9%)
	pt	AdChr14	100	45	0	0	147985	148029	6902766	6902810	4.75e-12	84.2	ndhB (2.0%)
	pt	AdChr14	85.87	92	2	2	129717	129806	7067368	7067450	3.68e-13	87.9	ccsA (8.4%)
	pt	AdChr14	85.523	449	62	3	97804	98251	7380661	7381107	4.04e-127	466	rps12 (0.6%); ycf2 (4.3%); ycf15 (9.4%)
	pt	AdChr14	94.186	86	5	0	95773	95858	7438228	7438313	1.67e-26	132	ycf2 (1.2%)
	pt	AdChr14	97.386	306	6	2	128147	128451	7438316	7438620	3.06e-143	520	ndhD (19.9%)
	pt	AdChr14	93.506	616	38	2	140108	140721	7438625	7439240	0	915	rps12 (0.9%); trnA-UGC (23.0%); trnI-GAU (34.1%)
	pt	AdChr14	92.374	695	35	6	80238	80932	7439241	7439917	0	974	rps12 (1.0%); petB (34.9%)
	pt	AdChr14	95.528	559	21	4	50006	50562	7439914	7440470	0	891	trnL-UAA (87.6%)
	pt	AdChr14	88.424	311	31	5	119406	119713	7519764	7520072	3.26e-98	370	ycf1 (5.4%)
	pt	AdChr14	90.936	342	30	1	72757	73098	7902972	7903312	6.76e-125	459	rpl20 (73.7%)
	pt	AdChr14	90.381	551	46	6	21875	22423	8101395	8101940	0	717	rpoC1 (19.4%)
	pt	AdChr14	86.842	304	36	3	25218	25520	8763158	8763458	3.31e-88	337	rpoB (9.4%)
	pt	AdChr14	92.941	510	27	8	149934	150438	9396384	9396889	0	734	trnL-CAA (59.3%)
	pt	AdChr14	89.976	419	39	3	97772	98189	9760862	9761278	8.44e-149	538	rps12 (0.6%); ycf2 (4.7%)
	pt	AdChr14	93.103	116	4	4	36654	36767	10679659	10679772	4.59e-37	167	trnS-UGA (24.7%)
	pt	AdChr14	93.382	136	9	0	18149	18284	10741857	10741992	1.26e-47	202	rpoC2 (3.2%)
	pt	AdChr14	93.662	142	7	2	105394	105534	10741994	10742134	2.09e-50	211
	pt	AdChr14	94.346	566	32	0	114533	115098	11519058	11519623	0	869	rps12 (0.8%); ycf1 (10.0%)
	pt	AdChr14	84.959	246	31	3	96468	96708	11781283	11781527	2.06e-60	244	ycf2 (3.5%)
	pt	AdChr15	92.083	240	15	3	79284	79522	1635569	1635805	1.19e-87	335	petB (16.2%)
	pt	AdChr15	92.609	230	14	2	79284	79512	1765865	1766092	1.99e-85	327	petB (15.6%)
	pt	AdChr15	91.603	131	6	4	78574	78700	3919604	3919733	7.63e-40	176	psbT (58.3%); psbN (2.3%)
	pt	AdChr15	90.476	168	16	0	105738	105905	3919737	3919904	9.66e-54	222	rrn16S (4.2%)
	pt	AdChr15	82.609	368	49	5	97799	98163	4482475	4482830	2e-80	311	rps12 (0.5%); ycf2 (4.3%)
	pt	AdChr15	85.769	260	19	7	112838	113083	4509356	4509611	7.36e-65	259	rrn5S (48.9%)
	pt	AdChr15	95.395	152	6	1	107338	107488	4787663	4787814	2.67e-59	241
	pt	AdChr15	93.168	322	15	2	104778	105092	4787816	4788137	4.04e-127	466	rps12 (0.4%)
	pt	AdChr15	91.489	94	8	0	59232	59325	4965180	4965273	6.02e-26	130	rbcL (6.4%)
	pt	AdChr15	88.095	210	13	7	152602	152811	5406777	5406974	9.59e-59	239	ycf2 (3.0%)
	pt	AdChr15	93.939	429	24	2	15111	15538	5848029	5848456	0	647	atpI (7.9%)
	pt	AdChr15	91.346	104	9	0	156559	156662	5916017	5916120	7.73e-30	143	ycf2 (1.5%)
	pt	AdChr15	85.976	164	18	2	119773	119931	6077300	6077463	3.55e-38	171	ycf1 (2.8%)
	pt	AdChr15	96.183	131	5	0	124423	124553	6448631	6448761	1.62e-51	215	ndhI (25.8%)
	pt	AdChr15	83.436	163	21	4	55199	55355	6622063	6622225	5.98e-31	147
	pt	AdChr15	96.552	145	5	0	92325	92469	6823871	6824015	2.67e-59	241	ycf2 (2.1%)
	pt	AdChr15	88.584	219	24	1	141679	141897	6824015	6824232	1.58e-66	265	rrn16S (13.7%)
	pt	AdChr15	95.455	88	4	0	128685	128772	7177664	7177751	2.78e-29	141
	pt	AdChr15	90.792	543	50	0	128855	129397	7177750	7178292	0	726	rps12 (0.8%); ccsA (55.2%)
	pt	AdChr15	95.455	88	4	0	128685	128772	7257966	7258053	2.78e-29	141
	pt	AdChr15	91.897	543	44	0	128855	129397	7258052	7258594	0	760	rps12 (0.8%); ccsA (55.2%)
	pt	AdChr15	91.935	310	23	2	22620	22928	7734017	7734325	4.1e-117	433	rpoC1 (10.9%)
	pt	AdChr15	95.221	272	13	0	57253	57524	7856250	7856521	1.47e-116	431	atpB (18.1%)
	pt	AdChr15	89.589	682	57	5	27097	27778	8876874	8877541	0	854	rpoB (21.2%)
	pt	AdChr15	89.423	104	11	0	147324	147427	9018848	9018951	1.67e-26	132	ndhB (4.7%)
	pt	AdChr15	91.392	395	29	4	69928	70321	10127290	10127680	3.04e-148	536	petL (14.6%); petG (100.0%)
	pt	AdChr15	97.279	147	3	1	125668	125814	10487539	10487684	1.59e-61	248	ndhG (27.5%)
	pt	AdChr15	96.429	84	3	0	3296	3379	10735892	10735975	1e-28	139	trnK-UUU (3.2%); matK (5.5%)
	pt	AdChr15	100	31	0	0	10091	10121	10873079	10873109	0.000288	58.4
	pt	AdChr15	93.103	58	4	0	11819	11876	11067951	11068008	1.32e-12	86.1	atpA (3.7%)
	pt	AdChr15	95.312	448	20	1	103476	103923	11197029	11197475	0	710	rps12 (0.6%)
	pt	AdChr15	97.368	38	1	0	123698	123735	11197243	11197280	1.72e-06	65.8	ndhA (1.7%)
	pt	AdChr15	96.296	81	2	1	9923	10003	12003625	12003704	1.67e-26	132	trnS-CGA (9.8%)
	pt	AdChr15	87.778	270	24	6	50958	51218	12311623	12311892	2.59e-79	307	trnF-GAA (100.0%)
	pt	AdChr15	81.356	177	30	3	157202	157376	12609631	12609806	2.78e-29	141	ycf2 (2.5%)
	pt	AdChr15	96.694	121	4	0	96790	96910	13575018	13575138	1.26e-47	202	ycf2 (1.7%)
	pt	AdChr15	80.727	275	33	11	44694	44963	13958939	13959198	5.85e-46	196	ycf3 (13.4%)
	pt	AdChr15	95.05	101	5	0	40153	40253	14337025	14337125	7.68e-35	159	psaB (4.5%)
	pt	AdChr15	97.436	78	2	0	67461	67538	14499250	14499327	4.65e-27	134
	pt	AdChr15	86.436	376	27	6	40378	40750	14662984	14663338	2.5e-104	390	psaB (16.9%)
	pt	AdChr15	95.652	115	2	2	141424	141538	15529364	15529475	1.64e-41	182
	pt	AdChr15	94.881	293	14	1	40365	40657	15639200	15639491	2.43e-124	457	psaB (13.2%)
	pt	AdChr15	81.301	123	23	0	42616	42738	15639227	15639349	4.72e-17	100	psaA (5.4%)
	pt	AdChr15	97.91	335	3	4	6503	6833	15639491	15639825	1.79e-160	577	rps16 (7.1%)
	pt	AdChr15	92.705	329	24	0	6505	6833	16220407	16220735	6.71e-130	475	rps16 (7.0%)
	pt	AdChr15	95.676	185	8	0	40365	40549	16220745	16220929	1.56e-76	298	psaB (8.3%)
	pt	AdChr15	82.203	118	21	0	42624	42741	16220777	16220894	1.31e-17	102	psaA (5.2%)
	pt	AdChr15	93.958	331	20	0	6503	6833	16254466	16254796	1.11e-137	501	rps16 (7.1%)
	pt	AdChr15	93.127	291	19	1	40368	40657	16254796	16255086	6.86e-115	425	psaB (13.1%)
	pt	AdChr15	81.89	127	22	1	42616	42741	16254936	16255062	1.01e-18	106	psaA (5.5%)
	pt	AdChr15	93.617	141	9	0	62749	62889	16649328	16649468	2.09e-50	211
	pt	AdChr15	95.827	2660	96	10	117706	120359	18488074	18490724	0	4283	rps12 (3.7%); ycf1 (43.1%)
	pt	AdChr16	94.355	124	6	1	144255	144377	1656741	1656864	9.79e-44	189
	pt	AdChr16	89.677	310	31	1	82778	83086	4141020	4141329	1.93e-105	394	rpoA (31.3%)
	pt	AdChr16	97.708	1178	21	3	114579	115756	4172640	4173811	0	2021	rps12 (1.6%); ycf1 (20.7%)
	pt	AdChr16	93.496	123	5	1	32603	32725	4478743	4478862	5.89e-41	180
	pt	AdChr16	98.43	13884	197	21	96983	110850	4480311	4494189	0	24411	rps12 (19.3%); ycf2 (16.2%); ycf15 (100.0%); trnL-CAA (100.0%); ndhB (100.0%); rps7 (100.0%); trnV-GAC (100.0%); rrn16S (100.0%); trnI-GAU (100.0%); trnA-UGC (100.0%); rrn23S (39.1%)
	pt	AdChr16	100	36	0	0	123700	123735	4487465	4487500	4.79e-07	67.6	ndhA (1.6%)
	pt	AdChr16	81.081	259	27	8	48987	49243	5663313	5663551	3.52e-43	187
	pt	AdChr16	86.784	227	29	1	41883	42109	5978510	5978735	1.23e-62	252	psaA (10.0%)
	pt	AdChr16	93.069	303	19	2	91489	91790	6037915	6038216	6.81e-120	442	ycf2 (4.4%)
	pt	AdChr16	87.912	182	20	2	111446	111627	6274264	6274443	5.81e-51	213	rrn23S (6.4%)
	pt	AdChr16	94.647	822	37	7	78944	79758	7254068	7254889	0	1267	rps12 (1.1%); psbH (95.0%); petB (32.4%)
	pt	AdChr16	90.411	73	7	0	41120	41192	7840969	7841041	6.11e-16	97.1	psaB (3.3%)
	pt	AdChr16	89.167	120	13	0	152584	152703	7989684	7989803	4.62e-32	150	ycf2 (1.7%)
	pt	AdChr16	88.439	346	16	8	55753	56098	8512807	8513128	5.38e-106	396	atpE (54.2%)
	pt	AdChr16	93.654	520	25	7	44324	44837	8830483	8831000	0	771	ycf3 (18.7%)
	pt	AdChr16	92.19	525	29	2	42366	42888	8967959	8968473	0	732	psaA (23.2%)
	pt	AdChr16	87.013	77	9	1	40442	40517	8968107	8968183	1.32e-12	86.1	psaB (3.4%)
	pt	AdChr16	91.139	79	6	1	76108	76186	9186856	9186933	1.01e-18	106	clpP (3.6%)
	pt	AdChr16	96.226	53	2	0	748	800	10218062	10218114	3.68e-13	87.9	psbA (4.9%)
	pt	AdChr16	89.671	213	12	3	54729	54940	10312151	10312354	5.69e-66	263
	pt	AdChr16	90	110	10	1	72296	72405	10741777	10741885	2.78e-29	141	rps18 (35.6%)
	pt	AdChr16	95.215	418	16	4	24418	24831	10834622	10835039	0	658	rpoC1 (5.2%); rpoB (7.5%)
	pt	AdChr16	94.91	1061	33	12	14430	15481	10835040	10836088	0	1640	atpI (0.3%)
	pt	AdChr16	92.593	108	8	0	90828	90935	11458926	11459033	9.93e-34	156	rpl23 (21.3%)
	pt	AdChr16	96.899	129	2	2	100059	100187	11888668	11888794	1.62e-51	215	ndhB (5.8%)
	pt	AdChr16	88.673	565	57	6	83533	84095	12537788	12538347	0	682	rps12 (0.8%); rps11 (84.4%); rpl36 (59.6%)
	pt	AdChr16	100	173	0	0	70925	71097	13993012	13993184	3.33e-83	320	psaJ (27.1%)
	pt	AdChr16	100	197	0	0	11789	11985	13993184	13993380	1.52e-96	364	atpA (12.9%)
	pt	AdChr16	93.75	64	3	1	110511	110574	14593593	14593655	2.2e-15	95.3	rrn23S (2.2%)
	pt	AdChr16	89.831	295	30	0	136036	136330	15474737	15475031	5.41e-101	379	rrn4.5S (66.0%)
	pt	AdChr17	92.214	411	23	8	134076	134482	168891	169296	2.31e-159	573	rps12 (0.6%); ndhF (16.6%)
	pt	AdChr17	95.27	148	7	0	41973	42120	343305	343452	1.24e-57	235	psaA (6.5%)
	pt	AdChr17	94.012	167	10	0	111044	111210	343452	343618	3.42e-63	254	rrn23S (5.9%)
	pt	AdChr17	99.16	119	1	0	88588	88706	493550	493668	1.62e-51	215	rpl22 (8.6%); rps19 (6.5%)
	pt	AdChr17	97.674	387	7	2	84589	84973	1154397	1154783	0	664	rps12 (0.5%); rps8 (89.4%)
	pt	AdChr17	94.421	466	20	4	86866	87329	1278717	1279178	0	712	rps12 (0.6%); rpl16 (26.0%)
	pt	AdChr17	97.333	75	2	0	87349	87423	1279166	1279240	2.17e-25	128
	pt	AdChr17	82.234	197	18	7	43180	43371	2037979	2038163	3.57e-33	154	psaA (8.5%)
	pt	AdChr17	94.942	257	11	2	133571	133827	3244936	3245190	1.16e-107	401	ndhF (11.6%)
	pt	AdChr17	96.552	58	2	0	133940	133997	3245185	3245242	6.11e-16	97.1	ndhF (2.6%)
	pt	AdChr17	91.631	466	30	5	102462	102926	3988399	3988856	2.91e-178	636	rps12 (0.6%); rps7 (66.9%)
	pt	AdChr17	84.127	126	15	4	91985	92109	5964079	5964200	4.69e-22	117	ycf2 (1.8%)
	pt	AdChr17	86.935	819	88	12	132848	133664	6612746	6613547	0	902	rps12 (1.1%); ndhF (36.9%)
	pt	AdChr17	91.2	625	47	5	23008	23630	6815031	6815649	0	843	rpoC1 (22.0%)
	pt	AdChr17	96.875	64	2	0	23600	23663	6815646	6815709	2.82e-19	108	rpoC1 (2.2%)
	pt	AdChr17	100	28	0	0	23646	23673	6815704	6815731	0.013	52.8	rpoC1 (1.0%)
	pt	AdChr17	86.306	628	57	14	23008	23632	6847686	6848287	0	656	rpoC1 (22.1%)
	pt	AdChr17	96.875	64	2	0	23600	23663	6848284	6848347	2.82e-19	108	rpoC1 (2.2%)
	pt	AdChr17	87.917	629	46	14	23008	23630	6880657	6881261	0	713	rpoC1 (22.0%)
	pt	AdChr17	100	28	0	0	23646	23673	6881316	6881343	0.013	52.8	rpoC1 (1.0%)
	pt	AdChr17	84.665	626	60	14	23008	23632	6928128	6928718	6.39e-165	592	rpoC1 (22.1%)
	pt	AdChr17	98.438	64	1	0	23600	23663	6928715	6928778	6.06e-21	113	rpoC1 (2.2%)
	pt	AdChr17	100	28	0	0	23646	23673	6928773	6928800	0.013	52.8	rpoC1 (1.0%)
	pt	AdChr17	90.127	628	52	9	23008	23630	6951470	6952092	0	808	rpoC1 (22.0%)
	pt	AdChr17	100	64	0	0	23600	23663	6952089	6952152	1.3e-22	119	rpoC1 (2.2%)
	pt	AdChr17	96.367	633	11	12	23008	23630	6963749	6964379	0	1031	rpoC1 (22.0%)
	pt	AdChr17	96.875	64	2	0	23600	23663	6964376	6964439	2.82e-19	108	rpoC1 (2.2%)
	pt	AdChr17	100	28	0	0	23646	23673	6964434	6964461	0.013	52.8	rpoC1 (1.0%)
	pt	AdChr17	89.263	624	61	6	23008	23630	6986706	6987324	0	776	rpoC1 (22.0%)
	pt	AdChr17	100	63	0	0	23600	23662	6987322	6987384	4.69e-22	117	rpoC1 (2.2%)
	pt	AdChr17	88.82	161	17	1	142356	142515	7626762	7626922	5.85e-46	196	rrn16S (10.7%)
	pt	AdChr17	96.627	415	11	2	53900	54314	7800453	7800864	0	686
	pt	AdChr17	89.655	290	15	2	132486	132775	7962595	7962869	9.13e-94	355	ndhF (13.1%)
	pt	AdChr17	95.395	152	6	1	90865	91015	8669387	8669538	2.67e-59	241	rpl23 (8.2%)
	pt	AdChr17	93.519	108	6	1	95021	95128	9042760	9042866	7.68e-35	159	ycf2 (1.6%)
	pt	AdChr17	93.878	147	8	1	113090	113236	9437930	9438075	3.47e-53	220	rrn5S (45.8%)
	pt	AdChr17	93.032	2325	153	8	107694	110015	9438072	9440390	0	3387	rps12 (3.2%); trnI-GAU (93.4%); trnA-UGC (100.0%); rrn23S (9.4%)
	pt	AdChr17	93.284	402	17	6	46203	46604	9440713	9441104	1.07e-162	584	ycf3 (13.5%)
	pt	AdChr17	93.436	259	15	2	54935	55192	9595379	9595636	4.19e-102	383
	pt	AdChr17	100	33	0	0	75759	75791	9617397	9617429	2.23e-05	62.1	clpP (1.5%)
	pt	AdChr17	94.013	451	14	3	75794	76239	9617420	9617862	0	671	rps12 (0.6%); clpP (20.6%)
	pt	AdChr17	92.535	576	23	5	158944	159518	9617905	9618461	0	808
	pt	AdChr17	94.183	361	20	1	143344	143704	9618464	9618823	3.9e-152	549	rps12 (0.5%); trnV-GAC (100.0%)
	pt	AdChr17	93.947	380	20	3	94159	94536	9618831	9619209	8.32e-159	571	rps12 (0.5%); ycf2 (5.5%)
	pt	AdChr17	93.56	823	36	10	129542	130359	9619201	9620011	0	1210	rps12 (1.1%); ccsA (26.2%); trnL-UAG (100.0%)
	pt	AdChr17	93.993	283	8	6	80992	81270	9620011	9620288	3.19e-113	420	petD (22.7%)
	pt	AdChr17	98.889	90	1	0	81302	81391	9620288	9620377	2.14e-35	161	petD (7.3%)
	pt	AdChr17	90.191	418	32	8	75167	75576	9620368	9620784	3.04e-148	536	rps12 (0.6%); clpP (18.9%)
	pt	AdChr17	92	200	11	2	57672	57870	9620786	9620981	7.31e-70	276	atpB (6.9%)
	pt	AdChr17	90.545	275	19	7	98811	99078	9620979	9621253	2.54e-94	357	trnL-CAA (43.2%)
	pt	AdChr17	97.761	134	2	1	118641	118773	9621255	9621388	5.77e-56	230	ycf1 (2.3%)
	pt	AdChr17	91.807	476	32	5	113003	113478	9621391	9621859	0	656	rps12 (0.7%); rrn5S (100.0%); trnR-ACG (100.0%)
	pt	AdChr17	90.81	457	36	6	112279	112732	9621858	9622311	2.28e-169	606	rps12 (0.6%); rrn23S (10.1%); rrn4.5S (69.9%)
	pt	AdChr17	96.364	220	7	1	94853	95072	9622311	9622529	1.96e-95	361	ycf2 (3.2%)
	pt	AdChr17	92.042	377	21	6	112662	113029	9622529	9622905	8.5e-144	521	rps12 (0.5%); rrn4.5S (98.1%); rrn5S (7.6%)
	pt	AdChr17	97.059	34	1	0	112847	112880	9622718	9622751	0.000288	58.4
	pt	AdChr17	95.604	364	16	0	39970	40333	9622905	9623268	1.07e-162	584	psaB (16.5%)
	pt	AdChr17	91.892	259	15	4	54935	55192	9701494	9701747	2.54e-94	357
	pt	AdChr17	99.628	537	0	2	88963	89497	9865468	9866004	0	979	rps12 (0.7%); rps19 (1.4%)
	pt	AdChr17	99.799	4967	2	8	1	4967	9866005	9870963	0	9110	trnH-GUG (100.0%); psbA (100.0%); trnK-UUU (100.0%); matK (100.0%)
	pt	AdChr17	92.278	259	18	2	54935	55192	9950524	9950781	4.22e-97	366
	pt	AdChr17	95.238	126	6	0	121971	122096	10623848	10623973	4.52e-47	200	ndhH (9.4%); ndhA (0.6%)
	pt	AdChr17	100	34	0	0	57325	57358	10623974	10624007	6.19e-06	63.9	atpB (2.2%)
	pt	AdChr17	88.603	272	29	2	128892	129162	11794185	11794455	5.53e-86	329	ccsA (27.5%)
	pt	AdChr17	90.449	178	17	0	22937	23114	11852690	11852867	1.24e-57	235	rpoC1 (6.3%)
	pt	AdChr17	93.519	108	7	0	115137	115244	12081327	12081434	2.14e-35	161	ycf1 (1.9%)
	pt	AdChr17	77.095	716	95	34	54155	54852	12315093	12315757	4.25e-92	350
	pt	AdChr17	98.571	140	2	0	117335	117474	12495877	12496016	1.59e-61	248	ycf1 (2.4%)
	pt	AdChr17	97.183	497	9	5	84651	85142	13637198	13637694	0	835	rps12 (0.7%); rps8 (90.1%)
	pt	AdChr17	90.385	52	4	1	89216	89267	13709532	13709582	4.79e-07	67.6
	pt	AdChr18	96.667	300	9	1	155872	156171	31562	31860	1.43e-136	497	ycf2 (4.3%)
	pt	AdChr18	95.918	147	6	0	82369	82515	118088	118234	9.59e-59	239	rpoA (10.3%)
	pt	AdChr18	97.222	36	1	0	68393	68428	157560	157595	2.23e-05	62.1
	pt	AdChr18	99.73	371	1	0	125318	125688	160170	160540	0	680	rps12 (0.5%); ndhG (67.2%)
	pt	AdChr18	84.27	89	11	3	45087	45173	774841	774928	4.75e-12	84.2	ycf3 (4.3%)
	pt	AdChr18	94.34	159	9	0	33867	34025	2047442	2047600	2.06e-60	244
	pt	AdChr18	85.644	613	78	5	154695	155305	2116613	2117217	2.91e-178	636	ycf2 (8.9%)
	pt	AdChr18	87.866	239	28	1	96888	97126	2467155	2467392	5.65e-71	279	ycf2 (3.5%)
	pt	AdChr18	87.552	241	27	3	151900	152138	2516904	2517143	7.31e-70	276	ycf2 (3.5%)
	pt	AdChr18	87.083	240	29	2	96888	97126	2609978	2610216	3.4e-68	270	ycf2 (3.5%)
	pt	AdChr18	93.103	87	6	0	134645	134731	4116539	4116625	2.17e-25	128
	pt	AdChr18	94.366	71	4	0	79935	80005	5520903	5520973	7.84e-20	110	petB (4.8%)
	pt	AdChr18	88.393	224	16	5	49027	49241	6978509	6978731	2.05e-65	261
	pt	AdChr18	97.065	443	10	2	127974	128413	7926473	7926915	0	743	rps12 (0.6%); ndhD (28.7%)
	pt	AdChr18	97.436	156	0	2	130344	130497	7926914	7927067	5.69e-66	263
	pt	AdChr18	86.982	169	14	1	52728	52896	8107726	8107886	4.56e-42	183	ndhK (24.8%)
	pt	AdChr18	90.741	108	10	0	19808	19915	8580631	8580738	2.15e-30	145	rpoC2 (2.6%)
	pt	AdChr18	92.361	144	10	1	26208	26350	8826492	8826635	3.5e-48	204	rpoB (4.4%)
	pt	AdChr18	88.112	572	28	10	60958	61529	8910461	8910992	1.74e-180	643	accD (37.6%)
	pt	AdChr18	94.017	234	14	0	92283	92516	8910991	8911224	9.13e-94	355	ycf2 (3.4%)
	pt	AdChr18	94.819	193	10	0	91983	92175	8911223	8911415	1.21e-77	302	ycf2 (2.8%)
	pt	AdChr18	90.057	352	31	2	43036	43384	8911418	8911768	3.15e-123	453	psaA (15.4%)
	pt	AdChr18	87.879	99	5	6	49234	49329	8911761	8911855	7.84e-20	110
	pt	AdChr18	82.163	527	57	34	58045	58551	8911900	8912409	1.15e-112	418
	pt	AdChr18	94.576	885	40	4	27087	27970	8912640	8913517	0	1362	rpoB (22.3%)
	pt	AdChr18	91.053	570	43	6	118204	118770	8913514	8914078	0	763	rps12 (0.8%); ycf1 (10.0%)
	pt	AdChr18	92.167	932	45	7	101039	101966	9339190	9340097	0	1291	rps12 (1.3%); ndhB (41.9%)
	pt	AdChr18	89.931	725	41	21	37709	38419	9340094	9340800	0	905	trnG-GCC (100.0%)
	pt	AdChr18	91.597	119	8	2	49465	49582	9340832	9340949	5.94e-36	163
	pt	AdChr18	91.691	686	37	11	129934	130604	9340961	9341641	0	933	rps12 (0.9%); trnL-UAG (72.5%)
	pt	AdChr18	95.652	69	3	0	144887	144955	10031580	10031648	2.18e-20	111
	pt	AdChr18	96.317	353	12	1	76951	77303	10031645	10031996	4.97e-161	579	rps12 (0.5%); psbB (23.1%)
	pt	AdChr18	99.325	593	4	0	125196	125788	10031992	10032584	0	1074	rps12 (0.8%); ndhG (86.1%)
	pt	AdChr18	97.17	106	1	2	67982	68085	11014370	11014475	2.12e-40	178
	pt	AdChr18	96.241	532	12	5	37106	37637	11626820	11627343	0	865	psbZ (100.0%)
	pt	AdChr18	95.559	743	32	1	108566	109307	11627343	11628085	0	1188	rps12 (1.0%); trnI-GAU (8.6%); trnA-UGC (67.9%)
	pt	AdChr18	95	80	3	1	91294	91373	12266821	12266899	2.8e-24	124	ycf2 (1.1%)
	pt	AdChr18	92.683	451	25	7	6912	7359	12713182	12713627	1.74e-180	643	trnQ-UUG (100.0%)
	pt	AdChr18	88.804	786	74	9	154054	154834	15686992	15687768	0	952	ycf2 (11.3%)
	pt	AdChr18	95.979	1318	38	9	133254	134570	15813255	15814558	0	2126	rps12 (1.8%); ndhF (53.8%)
	pt	AdChr18	91.691	337	26	2	79761	80097	15833952	15834286	4.04e-127	466	rps12 (0.5%); petB (22.9%)
	pt	AdChr18	93.571	280	17	1	23527	23805	16591571	16591850	4.13e-112	416	rpoC1 (9.8%)
	pt	AdChr18	87.171	304	38	1	152806	153109	16799958	16800260	1.98e-90	344	ycf2 (4.4%)
	pt	AdChr18	88.75	80	9	0	88489	88568	16991726	16991805	1.7e-16	99	rpl22 (17.3%)
	pt	AdChr18	92.188	64	4	1	111825	111887	17071360	17071423	1.02e-13	89.8	rrn23S (2.2%)
	pt	AdChr18	95.312	256	10	2	66611	66866	17180344	17180597	8.93e-109	405	petA (26.5%)
	pt	AdChr18	92.308	208	15	1	38833	39039	17180596	17180803	2.02e-75	294	rps14 (49.5%)
	pt	AdChr18	91.983	711	56	1	158128	158838	17521731	17522440	0	996	rpl23 (100.0%)
	pt	AdChr18	95.62	137	6	0	157762	157898	17522439	17522575	3.47e-53	220	ycf2 (0.7%)
	pt	AdChr18	86.833	281	24	6	54017	54297	17723711	17723978	1.21e-77	302
	pt	AdChr18	88.483	547	38	13	63589	64125	18000888	18001419	8.09e-179	638	ycf4 (73.3%)
	pt	AdChr18	93.37	181	12	0	100938	101118	18048992	18049172	1.22e-67	268	ndhB (8.1%)
	pt	AdChr18	86.364	242	27	6	113000	113235	18049173	18049414	7.36e-65	259	rrn5S (100.0%)
	pt	AdChr18	83.831	402	64	1	79051	79451	18175074	18175475	1.51e-101	381	rps12 (0.6%); psbH (46.8%); petB (11.5%)
	pt	AdChr18	89.533	621	57	3	135612	136225	18769979	18770598	0	780	rps12 (0.9%); trnR-ACG (27.0%); rrn5S (100.0%)
	pt	AdChr18	93.846	195	12	0	23926	24120	19012379	19012573	2.02e-75	294	rpoC1 (6.9%)
	pt	AdChr18	86.83	448	45	10	74268	74712	19786532	19786968	8.62e-134	488	rps12 (0.6%); clpP (20.5%)
	pt	AdChr18	79.636	275	50	4	152219	152487	19984062	19984336	7.57e-45	193	ycf2 (3.9%)
	pt	AdChr18	89.597	298	29	2	116913	117210	20174227	20174522	1.95e-100	377	ycf1 (5.2%)
	pt	AdChr18	87.172	343	42	2	141661	142002	21953323	21953664	9e-104	388	rps12 (0.5%); rrn16S (20.8%)
	pt	AdChr18	96	100	3	1	95967	96065	22535312	22535411	2.14e-35	161	ycf2 (1.4%)
	pt	AdChr18	95.098	102	5	0	152961	153062	22552910	22553011	2.14e-35	161	ycf2 (1.5%)
	pt	AdChr18	93.285	417	22	6	119288	119699	22671471	22671886	1.76e-170	610	rps12 (0.6%); ycf1 (7.2%)
	pt	AdChr18	94.222	225	9	4	155928	156149	22942229	22942452	2.56e-89	340	ycf2 (3.2%)
	pt	AdChr18	94.328	335	18	1	83381	83714	22962287	22962621	5.12e-141	512	rps12 (0.5%); rpoA (1.7%); rps11 (59.0%)
	pt	AdChr18	89.286	252	26	1	19588	19839	23168967	23169217	1.55e-81	315	rpoC2 (6.0%)
	pt	AdChr18	96.53	317	11	0	8860	9176	23874116	23874432	6.57e-145	525
	pt	AdChr18	95.455	88	4	0	9062	9149	23874430	23874517	2.78e-29	141
	pt	AdChr18	86.637	449	58	2	94861	95307	24424225	24424673	5.15e-136	496	rps12 (0.6%); ycf2 (6.5%)
	pt	AdChr18	92.655	177	13	0	117934	118110	24486427	24486603	9.52e-64	255	ycf1 (3.1%)
	pt	AdChr19	94.728	626	25	3	50757	51382	2051529	2052146	0	966	trnF-GAA (100.0%)
	pt	AdChr19	88.235	170	20	0	89954	90123	2896012	2896181	3.5e-48	204
	pt	AdChr19	94.678	357	15	4	67170	67524	4231659	4232013	1.08e-152	551
	pt	AdChr19	96.648	179	6	0	44210	44388	4232017	4232195	1.56e-76	298
	pt	AdChr19	87.586	145	13	2	147525	147665	4294233	4294376	5.94e-36	163	ndhB (6.3%)
	pt	AdChr19	90.021	481	37	6	63226	63705	4929437	4929907	4.9e-171	612	psaI (71.9%)
	pt	AdChr19	92.708	192	12	2	88490	88680	5228577	5228767	7.31e-70	276	rpl22 (30.0%)
	pt	AdChr19	83.784	148	23	1	105541	105687	5435579	5435726	1e-28	139	trnV-GAC (100.0%)
	pt	AdChr19	92.248	129	7	3	51791	51918	6571942	6572068	5.89e-41	180	ndhJ (26.6%)
	pt	AdChr19	92.623	122	8	1	159733	159854	9249685	9249805	2.74e-39	174
	pt	AdChr19	98.077	312	4	1	50641	50950	9306907	9307218	6.53e-150	542
	pt	AdChr19	85.393	178	16	4	72871	73048	9924384	9924551	7.63e-40	176	rpl20 (50.0%)
	pt	AdChr19	85.106	94	8	3	35494	35586	12294824	12294912	2.84e-14	91.6	psbC (6.5%)
	pt	AdChr19	91.489	94	6	2	35494	35586	12315831	12315923	2.17e-25	128	psbC (6.5%)
	pt	AdChr19	96.503	143	4	1	146873	147015	13324357	13324498	1.24e-57	235
	pt	AdChr19	81.834	578	86	13	155600	156176	13377257	13377816	1.12e-127	468	ycf2 (8.4%)
	pt	AdChr19	89.206	491	48	5	155311	155797	13420505	13420994	6.34e-170	608	ycf2 (7.1%)
	pt	AdChr19	95.575	113	5	0	123893	124005	13794208	13794320	1.64e-41	182	ndhA (5.0%)
	pt	AdChr19	92.308	52	1	1	8879	8930	14071450	14071498	3.7e-08	71.3
	pt	AdChr19	96.721	244	7	1	65766	66009	14275551	14275793	8.93e-109	405	cemA (26.2%)
	pt	AdChr19	95.161	62	3	0	72819	72880	14716287	14716348	1.7e-16	99	rpl20 (12.1%)
	pt	AdChr19	88.274	307	22	4	63376	63682	15108474	15108766	9.13e-94	355
	pt	AdChr19	88.828	367	41	0	21278	21644	15497142	15497508	1.13e-122	451	rpoC2 (7.1%)
	pt	AdChr19	87.576	330	31	4	123979	124308	15728204	15728523	2.52e-99	374	rps12 (0.5%); ndhA (14.7%)
	pt	AdChr19	95.578	294	13	0	15499	15792	15755429	15755722	8.68e-129	472	atpI (39.4%)
	pt	AdChr19	83.924	423	66	2	142357	142779	15764754	15765174	3.21e-108	403	rps12 (0.6%); rrn16S (28.3%)
	pt	AdChr19	89.137	313	31	3	27712	28023	15809103	15809413	3.24e-103	387	rpoB (2.8%)
	pt	AdChr19	82.716	81	6	2	157584	157663	16085470	16085543	1.72e-06	65.8	ycf2 (1.1%)
	pt	AdChr19	84.821	112	15	1	112847	112958	16556295	16556404	2.18e-20	111
	pt	AdChr19	84.028	144	23	0	112701	112844	16556375	16556518	1e-28	139	rrn4.5S (60.2%)
	pt	AdChr19	88.688	221	21	4	66965	67184	16564923	16565140	4.4e-67	267	petA (17.8%)
	pt	AdChr19	83.636	275	31	6	14652	14925	16565135	16565396	5.73e-61	246
	pt	AdChr19	90.485	557	43	4	52351	52898	17299874	17300429	0	726	ndhK (75.5%)
	pt	AdChr19	82.609	805	113	13	65275	66077	17559312	17560091	0	686	cemA (97.4%)
	pt	AdChr19	81.038	886	146	19	66075	66953	17562401	17563271	0	686	petA (81.0%)
	pt	AdChr19	99.564	2064	8	1	65385	67448	18040173	18042235	0	3760	cemA (81.4%); petA (100.0%)
	pt	AdChr19	99.132	1382	11	1	17431	18812	18042238	18043618	0	2484	rpoC2 (33.0%)
	pt	AdChr19	99.177	851	7	0	149149	149999	18043619	18044469	0	1533	ndhB (4.7%); trnL-CAA (100.0%)
	pt	AdChr19	93.13	393	20	7	14866	15255	18323144	18323532	2.99e-158	569
	pt	AdChr19	96.97	132	1	3	29235	29364	18323531	18323661	1.25e-52	219
	pt	AdChr19	94.536	183	7	2	117532	117713	18323771	18323951	5.65e-71	279	ycf1 (3.2%)
	pt	AdChr19	91.117	394	32	2	157266	157659	18323947	18324337	1.41e-146	531	ycf2 (5.7%)
	pt	AdChr19	96.203	158	5	1	145356	145512	19424348	19424505	2.65e-64	257
	pt	AdChr19	97.17	106	3	0	88618	88723	20861636	20861741	5.89e-41	180	rpl22 (2.0%); rps19 (12.5%)
	pt	AdChr19	90.647	139	13	0	93194	93332	20861743	20861881	1.27e-42	185	ycf2 (2.0%)
	pt	AdChr20	93.204	103	5	1	133918	134020	307432	307532	4.62e-32	150	ndhF (4.6%)
	pt	AdChr20	93.837	503	29	1	126092	126594	504658	505158	0	756	rps12 (0.7%); ndhE (99.3%)
	pt	AdChr20	84.681	235	33	3	95550	95783	724424	724656	1.6e-56	231	ycf2 (3.4%)
	pt	AdChr20	88.066	243	21	2	27785	28020	2370140	2370381	1.57e-71	281	rpoB (0.6%)
	pt	AdChr20	95.135	185	9	0	151766	151950	2377555	2377739	7.26e-75	292	ycf2 (2.7%)
	pt	AdChr20	88.492	252	22	4	135980	136225	2631711	2631961	1.56e-76	298	rrn5S (19.8%)
	pt	AdChr20	88.69	336	31	4	14261	14595	2960082	2960411	3.21e-108	403	atpH (6.1%)
	pt	AdChr20	91.79	609	31	10	60240	60844	2960411	2961004	0	830	rbcL (1.4%)
	pt	AdChr20	88.358	335	33	3	14261	14595	3078443	3078771	1.49e-106	398	atpH (6.1%)
	pt	AdChr20	89.109	606	32	10	60240	60844	3078771	3079343	0	723	rbcL (1.4%)
	pt	AdChr20	94.845	97	3	1	154335	154431	5404416	5404510	4.62e-32	150	ycf2 (1.4%)
	pt	AdChr20	90.741	108	9	1	73653	73760	5899251	5899357	7.73e-30	143
	pt	AdChr20	92.478	452	34	0	128861	129312	5930076	5930527	0	647	rps12 (0.6%); ccsA (46.0%)
	pt	AdChr20	87.302	315	24	5	159269	159579	6141141	6141443	5.49e-91	346
	pt	AdChr20	78.818	203	40	3	27577	27778	6399367	6399567	4.65e-27	134	rpoB (6.3%)
	pt	AdChr20	98.23	226	3	1	5322	5546	6530755	6530980	1.93e-105	394	rps16 (9.7%)
	pt	AdChr20	91.259	572	42	7	33508	34072	6610013	6610583	0	773
	pt	AdChr20	94.709	189	9	1	34030	34217	6645580	6645768	7.26e-75	292	psbD (13.7%)
	pt	AdChr20	95.54	426	15	4	19345	19767	7063661	7064085	0	678	rpoC2 (10.1%)
	pt	AdChr20	93.194	382	22	3	82391	82771	7179081	7179459	6.48e-155	558	rps12 (0.5%); rpoA (36.3%)
	pt	AdChr20	93.651	126	8	0	82764	82889	7179500	7179625	9.79e-44	189	rpoA (12.7%)
	pt	AdChr20	90.667	225	13	3	46604	46825	7357615	7357834	7.26e-75	292
	pt	AdChr20	98.077	52	1	0	61184	61235	7705848	7705899	2.84e-14	91.6	accD (3.4%)
	pt	AdChr20	97.093	172	4	1	139317	139487	8268640	8268811	9.39e-74	289	trnA-UGC (5.4%)
	pt	AdChr20	89.944	895	77	9	8893	9779	8359670	8360559	0	1142	trnS-CGA (65.0%)
	pt	AdChr20	90.291	103	8	2	8832	8934	8360558	8360658	4.65e-27	134
	pt	AdChr20	92.905	902	61	3	77649	78550	8621141	8622039	0	1308	rps12 (1.3%); psbB (45.7%); psbT (19.4%)
	pt	AdChr20	93.134	903	57	5	77649	78550	8880007	8880905	0	1319	rps12 (1.3%); psbB (45.7%); psbT (19.4%)
	pt	AdChr20	83.03	165	16	8	49234	49396	9302784	9302938	1e-28	139
	pt	AdChr20	82.29	751	85	26	49394	50136	9303060	9303770	2.28e-169	606	trnL-UAA (29.3%)
	pt	AdChr20	94.03	134	8	0	126809	126942	9874979	9875112	3.5e-48	204	psaC (32.5%)
	pt	AdChr20	96.61	236	5	3	32780	33014	9891113	9891346	9e-104	388
	pt	AdChr20	92.92	565	38	2	66217	66781	10173354	10173916	0	821	petA (58.6%)
	pt	AdChr20	96.259	802	24	2	26890	27691	12534783	12535578	0	1310	rpoB (24.9%)
	pt	AdChr20	96.259	294	10	1	113570	113863	12535576	12535868	1.44e-131	481	rps12 (0.4%)
	pt	AdChr20	99.93	1425	1	0	132732	134156	14671519	14672943	0	2627	rps12 (2.0%); ndhF (64.4%)
	pt	AdChr20	90.239	543	38	9	26733	27275	16323403	16323930	0	695	rpoB (16.9%)
	pt	AdChr20	89.286	56	6	0	40459	40514	16323927	16323982	3.7e-08	71.3	psaB (2.5%)
	pt	AdChr20	91.274	424	36	1	42686	43109	16323930	16324352	1.79e-160	577	psaA (18.8%)
	pt	AdChr20	95.918	196	8	0	133832	134027	16324837	16325032	1.2e-82	318	ndhF (8.8%)
	pt	AdChr20	89.474	171	17	1	73671	73841	16325031	16325200	1.62e-51	215
	pt	AdChr20	91.912	136	10	1	147396	147531	16325207	16325341	9.79e-44	189	ndhB (6.1%)
	pt	AdChr20	92.105	228	18	0	38030	38257	16325334	16325561	9.26e-84	322	trnG-GCC (36.6%)
	pt	AdChr20	91.538	130	9	2	44089	44217	16404712	16404840	2.12e-40	178
	pt	AdChr20	92.535	710	48	3	118932	119641	16804713	16805417	0	1013	rps12 (1.0%); ycf1 (12.5%)
	pt	AdChr20	85.145	1656	231	12	77200	78848	16980683	16982330	0	1681	rps12 (2.3%); psbB (75.1%); psbT (100.0%); psbN (100.0%)
	pt	AdChr20	89.776	401	39	1	36293	36693	17878499	17878897	5.12e-141	512	psbC (14.8%)
	pt	AdChr20	92.157	102	7	1	38484	38584	18143159	18143260	7.73e-30	143	trnfM-CAU (51.4%)
	pt	AdChr20	87.395	119	14	1	93048	93165	18143260	18143378	1.29e-27	135	ycf2 (1.7%)
	pt	AdChr20	92.857	602	38	5	117756	118353	18441883	18442483	0	869	rps12 (0.8%); ycf1 (10.5%)
	pt	AdChr20	88.063	511	41	6	117007	117515	18442478	18442970	8.27e-164	588	rps12 (0.7%); ycf1 (8.9%)
	pt	AdChr20	85.806	310	29	3	18053	18362	19072765	19073059	1.55e-81	315	rpoC2 (7.4%)
	pt	AdChr20	87.047	193	20	2	16745	16932	19277726	19277918	5.81e-51	213	rps2 (26.3%)
	pt	AdChr20	87.711	415	49	2	58736	59150	19341510	19341922	4.01e-132	483	rbcL (23.6%)
	pt	AdChr20	85.656	244	29	2	146247	146489	20467499	20467737	1.23e-62	252	rps7 (51.1%)
	pt	AdChr20	89.862	217	21	1	92384	92600	20560119	20560334	2.03e-70	278	ycf2 (3.1%)
	pt	AdChr20	91.257	183	14	2	120908	121088	20808518	20808700	1.59e-61	248	ndhH (15.2%)
	pt	AdChr21	93.976	249	14	1	36291	36539	2459344	2459591	7e-100	375	psbC (14.9%)
	pt	AdChr21	93.548	248	13	3	62021	62267	3498354	3498599	4.22e-97	366	accD (16.6%)
	pt	AdChr21	88.983	118	5	1	81149	81266	3929670	3929779	1e-28	139	petD (9.6%)
	pt	AdChr21	88.889	225	17	2	73013	73230	4303932	4304155	3.4e-68	270	rpl20 (50.3%)
	pt	AdChr21	97.619	210	5	0	10261	10470	4389586	4389795	1.96e-95	361	trnR-UCU (81.9%)
	pt	AdChr21	80.859	256	39	8	39653	39904	5354374	5354623	7.57e-45	193	psaB (11.4%)
	pt	AdChr21	90.823	316	25	2	2299	2610	5576317	5576632	3.19e-113	420	trnK-UUU (11.9%); matK (20.5%)
	pt	AdChr21	82.464	211	35	2	85891	86100	5623966	5624175	4.56e-42	183	rpl16 (13.2%)
	pt	AdChr21	87.662	154	19	0	154056	154209	6335900	6336053	5.89e-41	180	ycf2 (2.2%)
	pt	AdChr21	92.941	85	6	0	101597	101681	6404850	6404934	2.8e-24	124	ndhB (3.8%)
	pt	AdChr21	90.871	241	19	1	87636	87873	6873380	6873620	3.33e-83	320	rps3 (36.1%)
	pt	AdChr21	99.309	579	3	1	7384	7961	7185463	7186041	0	1046	psbK (100.0%)
	pt	AdChr21	95.699	279	11	1	158567	158845	7588755	7589032	1.46e-121	448
	pt	AdChr21	95.588	544	22	1	61013	61554	7589031	7589574	0	870	accD (36.6%)
	pt	AdChr21	86.009	1794	197	25	91175	92960	7973940	7975687	0	1873	rps12 (2.5%); ycf2 (25.4%)
	pt	AdChr21	87.402	127	13	3	90665	90790	7975688	7975812	7.73e-30	143	rpl23 (44.3%)
	pt	AdChr21	87.749	1706	173	19	88973	90667	7977115	7978795	0	1960	rps12 (2.4%); rpl23 (21.6%)
	pt	AdChr21	88.474	911	79	15	3301	4189	7979027	7979933	0	1077	trnK-UUU (33.8%); matK (32.4%)
	pt	AdChr21	89.873	79	3	4	18540	18617	8319707	8319781	6.11e-16	97.1	rpoC2 (1.8%)
	pt	AdChr21	89.062	128	10	4	5717	5844	8329238	8329361	9.93e-34	156	rps16 (11.0%)
	pt	AdChr21	95.556	270	11	1	115774	116042	8418488	8418757	1.47e-116	431	ycf1 (4.7%)
	pt	AdChr21	80.1	402	49	14	87146	87546	8534347	8534718	3.4e-68	270	rps12 (0.6%); rpl16 (8.3%); rps3 (12.0%)
	pt	AdChr21	94.771	306	14	2	108146	108450	9103580	9103884	6.71e-130	475	trnI-GAU (29.5%)
	pt	AdChr21	91.765	510	42	0	99484	99993	9735159	9735668	0	710	rps12 (0.7%); ndhB (10.0%)
	pt	AdChr21	79.841	377	52	13	117370	117728	10095407	10095777	3.42e-63	254	rps12 (0.5%); ycf1 (6.3%)
	pt	AdChr21	91.259	286	20	2	3320	3604	10236841	10237122	1.16e-102	385	trnK-UUU (10.8%); matK (18.7%)
	pt	AdChr21	94.606	482	24	2	128679	129159	10237123	10237603	0	745	rps12 (0.7%); ccsA (34.8%)
	pt	AdChr21	95.745	47	1	1	128700	128746	10237140	10237185	2.86e-09	75
	pt	AdChr21	93.411	258	16	1	78686	78943	10237602	10237858	1.51e-101	381	psbN (100.0%); psbH (4.5%)
	pt	AdChr21	100	42	0	0	32122	32163	10534978	10535019	2.21e-10	78.7
	pt	AdChr21	94.872	156	8	0	33057	33212	10855370	10855525	2.06e-60	244
	pt	AdChr21	89.262	298	29	3	93992	94286	11304632	11304929	3.26e-98	370	ycf2 (4.3%)
	pt	AdChr21	91.176	476	35	5	144921	145396	11304927	11305395	2.25e-179	640	rps12 (0.7%)
	pt	AdChr21	86.795	621	68	9	157682	158299	12134424	12135033	0	680	ycf2 (1.9%); trnI-CAU (100.0%); rpl23 (57.4%)
	pt	AdChr21	95.833	168	6	1	87302	87469	12414245	12414411	3.4e-68	270	rps3 (0.3%)
	pt	AdChr21	94.463	307	15	2	73658	73963	12414411	12414716	8.68e-129	472
	pt	AdChr21	78.846	364	56	13	75532	75892	13236067	13236412	7.47e-55	226	rps12 (0.5%); clpP (16.6%)
	pt	AdChr21	91.546	414	35	0	153079	153492	14264452	14264865	8.32e-159	571	ycf2 (6.0%)
	pt	AdChr21	94.309	123	7	0	117429	117551	14366137	14366259	9.79e-44	189	ycf1 (2.1%)
	pt	AdChr22	89.769	303	29	1	88457	88757	2078169	2078471	3.24e-103	387	rpl22 (37.3%); rps19 (24.7%)
	pt	AdChr22	92.424	198	15	0	14569	14766	2078473	2078670	4.37e-72	283
	pt	AdChr22	90.82	305	24	3	88457	88757	2184892	2185196	8.93e-109	405	rpl22 (37.3%); rps19 (24.7%)
	pt	AdChr22	91.304	207	17	1	14560	14766	2185189	2185394	1.57e-71	281
	pt	AdChr22	90.722	97	7	2	123897	123993	2687360	2687454	2.17e-25	128	ndhA (4.3%)
	pt	AdChr22	91.753	97	6	2	123897	123993	3302696	3302790	4.65e-27	134	ndhA (4.3%)
	pt	AdChr22	82.879	257	41	3	155171	155425	3765562	3765817	2.08e-55	228	ycf2 (3.7%)
	pt	AdChr22	92.393	631	44	3	44671	45298	3852785	3853414	0	896	ycf3 (31.1%)
	pt	AdChr22	93.871	310	18	1	93356	93665	3853407	3853715	4.04e-127	466	ycf2 (4.5%)
	pt	AdChr22	90.028	361	36	0	141525	141885	3853991	3854351	1.12e-127	468	rps12 (0.5%); rrn16S (12.9%)
	pt	AdChr22	87.813	599	34	11	117553	118144	3854429	3854995	0	665	rps12 (0.8%); ycf1 (10.4%)
	pt	AdChr22	92.963	270	17	2	118186	118455	3854992	3855259	6.96e-105	392	ycf1 (4.7%)
	pt	AdChr22	90.73	356	32	1	44378	44732	3855530	3855885	2.41e-129	473	ycf3 (13.5%)
	pt	AdChr22	90.996	833	73	2	146508	147339	3855886	3856717	0	1122	rps7 (44.9%); ndhB (13.5%)
	pt	AdChr22	89.375	160	10	4	154501	154659	3879272	3879425	2.11e-45	195	ycf2 (2.3%)
	pt	AdChr22	91.049	648	37	9	44671	45298	4155986	4156632	0	856	ycf3 (31.1%)
	pt	AdChr22	92.903	310	21	1	93356	93665	4156625	4156933	4.07e-122	449	ycf2 (4.5%)
	pt	AdChr22	90.251	359	34	1	141528	141885	4157209	4157567	1.12e-127	468	rps12 (0.5%); rrn16S (12.9%)
	pt	AdChr22	90.15	599	32	11	117553	118144	4157648	4158226	0	754	rps12 (0.8%); ycf1 (10.4%)
	pt	AdChr22	92.647	272	16	4	118186	118455	4158223	4158492	9e-104	388	ycf1 (4.7%)
	pt	AdChr22	92.717	357	24	2	44378	44732	4158764	4159120	1.42e-141	514	ycf3 (13.5%)
	pt	AdChr22	92.566	834	58	4	146508	147339	4159121	4159952	0	1194	rps7 (44.9%); ndhB (13.5%)
	pt	AdChr22	88.148	270	31	1	89357	89625	5365279	5365548	3.33e-83	320	rps12 (0.4%)
	pt	AdChr22	89.369	301	24	2	143319	143619	5592232	5592524	9.06e-99	372	trnV-GAC (100.0%)
	pt	AdChr22	92.683	164	11	1	48795	48957	5626509	5626672	1.24e-57	235	trnT-UGU (90.4%)
	pt	AdChr22	92.683	164	11	1	48795	48957	5659736	5659899	1.24e-57	235	trnT-UGU (90.4%)
	pt	AdChr22	93.902	164	9	1	48795	48957	5685523	5685686	5.73e-61	246	trnT-UGU (90.4%)
	pt	AdChr22	90.698	301	27	1	143319	143619	5685688	5685987	4.16e-107	399	trnV-GAC (100.0%)
	pt	AdChr22	87.41	278	29	3	143342	143619	5722284	5722555	1.55e-81	315	trnV-GAC (100.0%)
	pt	AdChr22	92.121	330	23	2	27694	28021	5875286	5875614	5.23e-126	462	rpoB (3.4%)
	pt	AdChr22	92.373	236	18	0	157362	157597	5875614	5875849	3.31e-88	337	ycf2 (3.4%)
	pt	AdChr22	90.426	94	8	1	158307	158400	6053499	6053591	1.01e-23	122	rpl23 (33.0%)
	pt	AdChr22	86.713	429	41	12	155451	155872	6396457	6396876	5.23e-126	462	ycf2 (6.1%)
	pt	AdChr22	94.277	629	34	2	125045	125673	6602493	6603119	0	961	rps12 (0.9%); ndhG (64.4%)
	pt	AdChr22	92.063	189	14	1	113713	113901	6603118	6603305	1.58e-66	265
	pt	AdChr22	89.571	489	47	3	113088	113576	6603305	6603789	1.05e-172	617	rps12 (0.7%); rrn5S (47.3%); trnR-ACG (100.0%)
	pt	AdChr22	92.036	1783	105	14	150783	152565	6603789	6605534	0	2471	ycf15 (2.9%); ycf2 (23.8%)
	pt	AdChr22	95.575	113	4	1	123444	123555	6846001	6846113	5.89e-41	180	ndhA (5.0%)
	pt	AdChr22	91.519	283	21	3	117894	118175	6905986	6906266	3.24e-103	387	ycf1 (5.0%)
	pt	AdChr22	94.737	76	4	0	11574	11649	7373206	7373281	1.3e-22	119	atpA (4.9%)
	pt	AdChr22	86.076	316	32	10	4357	4671	7406535	7406839	5.53e-86	329	trnK-UUU (7.5%)
	pt	AdChr22	97.143	70	2	0	115913	115982	7687341	7687410	1.3e-22	119	ycf1 (1.2%)
	pt	AdChr22	89.362	94	10	0	106434	106527	7817910	7818003	1.3e-22	119	rrn16S (6.2%)
	pt	AdChr22	91.892	222	15	3	86029	86250	8295803	8296021	2.59e-79	307	rpl16 (14.0%)
	pt	AdChr22	97.802	91	2	0	42544	42634	8524364	8524454	2.76e-34	158	psaA (4.0%)
	pt	AdChr22	94.361	266	13	2	139286	139551	10024354	10024617	2.48e-109	407	trnA-UGC (12.8%)
	pt	AdChr22	92.488	213	16	0	113710	113922	10024624	10024836	9.32e-79	305
	pt	AdChr22	86.544	327	34	8	64314	64636	10153334	10153654	1.18e-92	351
	pt	AdChr22	94.043	235	13	1	21320	21554	10282834	10283067	9.13e-94	355	rpoC2 (5.6%)
	pt	AdChr22	94.419	215	11	1	24147	24361	10283068	10283281	5.53e-86	329	rpoC1 (7.6%)
	pt	AdChr22	92.308	156	11	1	140180	140334	10283280	10283435	3.47e-53	220	trnA-UGC (14.6%)
	pt	AdChr22	98.333	60	1	0	20592	20651	10863949	10864008	1.01e-18	106	rpoC2 (1.4%)
	pt	AdChr22	93.162	819	46	8	31444	32260	11315872	11316682	0	1194	trnY-GUA (100.0%); trnE-UUC (100.0%)
	pt	AdChr22	92.547	1060	55	7	102974	104028	11316682	11317722	0	1498	rps12 (1.5%)
	pt	AdChr22	96.226	106	4	0	128599	128704	11605702	11605807	2.74e-39	174
	pt	AdChr22	76.847	203	29	11	109423	109621	12027050	12027238	1.7e-16	99	trnA-UGC (18.7%)
	pt	AdChr22	96.97	33	1	0	156911	156943	12594037	12594069	0.001	56.5	ycf2 (0.5%)
	pt	AdChr22	86.538	104	13	1	84853	84955	12947294	12947397	6.06e-21	113	rps8 (25.2%)
	pt	AdChr22	87.805	328	40	0	91686	92013	13101605	13101932	1.16e-102	385	rps12 (0.5%); ycf2 (4.8%)
	pt	AdChr22	92.357	157	7	1	2291	2442	13768206	13768362	1.25e-52	219	trnK-UUU (5.8%); matK (10.0%)
	pt	AdChr22	86.544	327	15	18	58141	58464	13768358	13768658	4.28e-87	333
	pt	AdChr22	91.697	542	40	4	22818	23359	13824269	13824805	0	747	rpoC1 (19.2%)
	pt	AdChr22	91.667	72	5	1	100519	100590	14055129	14055199	1.7e-16	99	ndhB (3.2%)
	pt	AdChr22	94.595	111	6	0	106799	106909	14111678	14111788	9.86e-39	172	rrn16S (7.4%)
	pt	AdChr22	92.908	282	18	2	122037	122317	14210856	14211136	6.91e-110	409	ndhH (3.8%); ndhA (10.5%)
	pt	AdChr22	95.92	1201	33	16	154656	155847	14211578	14212771	0	1932	ycf2 (17.3%)
	pt	AdChr22	95.183	436	8	6	9539	9967	14212770	14213199	0	676	trnS-CGA (52.3%)
	pt	AdChr22	95.181	249	6	6	5679	5925	14213719	14213963	9e-104	388	rps16 (21.4%)
	pt	AdChr22	91.852	405	32	1	57045	57449	14321834	14322237	1.39e-156	564	atpB (27.0%)
	pt	AdChr22	92.537	201	15	0	150412	150612	14322687	14322887	9.39e-74	289
	pt	AdChr22	94.091	220	13	0	14618	14837	14947124	14947343	1.19e-87	335
	pt	AdChr22	93.578	218	12	2	14618	14834	14956449	14956665	2.57e-84	324
	pt	AdChr22	94.091	220	13	0	14618	14837	14981063	14981282	1.19e-87	335
	pt	AdChr22	92.339	744	51	6	35774	36513	15347818	15348559	0	1053	psbC (51.3%)
	pt	AdChr22	88.172	558	63	3	151853	152409	16607793	16608348	0	662	ycf2 (8.1%)
	pt	AdChr23	96.537	462	14	1	32803	33264	189075	189534	0	763
	pt	AdChr23	90.21	143	13	1	66497	66638	395698	395840	1.27e-42	185	petA (14.6%)
	pt	AdChr23	94.034	352	19	1	3210	3561	429535	429884	3.93e-147	532	trnK-UUU (13.4%); matK (23.2%)
	pt	AdChr23	94.366	213	10	2	52166	52377	640333	640544	7.15e-85	326	ndhJ (18.0%)
	pt	AdChr23	94.643	56	3	0	11967	12022	668461	668516	3.68e-13	87.9	atpA (3.6%)
	pt	AdChr23	85.634	355	30	10	69403	69737	935891	936244	3.28e-93	353
	pt	AdChr23	96.491	171	5	1	29218	29388	957732	957901	1.57e-71	281
	pt	AdChr23	87.143	140	11	4	133465	133601	1233753	1233888	1.29e-32	152	ndhF (6.2%)
	pt	AdChr23	88.108	185	14	4	153246	153429	2008303	2008480	5.81e-51	213	ycf2 (2.7%)
	pt	AdChr23	90.426	94	8	1	136467	136560	2082912	2083004	1.01e-23	122	rrn23S (3.3%)
	pt	AdChr23	96.639	119	3	1	63199	63316	2318440	2318558	5.85e-46	196	psaI (95.6%)
	pt	AdChr23	86.846	669	76	5	89531	90196	2318557	2319216	0	737	rps12 (0.9%)
	pt	AdChr23	98.843	432	2	2	84942	85372	2820906	2821335	0	767	rps12 (0.6%); rps8 (18.3%); rpl14 (53.4%)
	pt	AdChr23	100	46	0	0	147611	147656	2871296	2871341	1.32e-12	86.1	ndhB (2.0%)
	pt	AdChr23	91.954	87	6	1	67738	67824	2991500	2991585	3.62e-23	121
	pt	AdChr23	90.099	101	10	0	24940	25040	3579068	3579168	1.67e-26	132	rpoB (3.1%)
	pt	AdChr23	95.522	67	3	0	105795	105861	3993728	3993794	2.82e-19	108	rrn16S (1.3%)
	pt	AdChr23	87.027	185	24	0	141392	141576	4401002	4401186	7.52e-50	209	trnI-GAU (0.7%)
	pt	AdChr23	93.426	289	19	0	53428	53716	7143152	7143440	5.3e-116	429	ndhC (16.3%)
	pt	AdChr23	97.711	568	10	3	125299	125865	7884147	7884712	0	974	rps12 (0.8%); ndhG (100.0%)
	pt	AdChr23	97.5	840	21	0	124540	125379	7884710	7885549	0	1435	rps12 (1.2%); ndhI (72.0%); ndhG (9.0%)
	pt	AdChr23	97.215	395	8	2	45986	46380	7885549	7885940	0	665	ycf3 (19.6%)
	pt	AdChr23	94.595	185	10	0	73822	74006	7919761	7919945	3.38e-73	287
	pt	AdChr23	95.676	185	8	0	73822	74006	7941894	7942078	1.56e-76	298
	pt	AdChr23	92.574	202	14	1	94745	94946	8753332	8753532	9.39e-74	289	ycf2 (2.9%)
	pt	AdChr23	99.301	286	1	1	117429	117714	9048357	9048641	3.96e-142	516	ycf1 (5.0%)
	pt	AdChr23	87.5	320	40	0	98893	99212	9131248	9131567	3.26e-98	370	trnL-CAA (100.0%)
	pt	AdChr23	87.747	253	27	4	121478	121729	9619502	9619751	7.26e-75	292	ndhH (21.2%)
	pt	AdChr23	90.769	260	18	6	119666	119922	9619755	9620011	7.1e-90	342	ycf1 (4.5%)
	pt	AdChr23	87.85	107	13	0	35723	35829	11081517	11081623	7.79e-25	126	psbC (7.5%)
	pt	AdChr23	84.375	224	30	5	120905	121123	13110803	13111026	1.62e-51	215	ndhH (18.4%)
	pt	AdChr23	77.433	483	72	12	108040	108512	13512691	13513146	3.42e-63	254	rps12 (0.7%); trnI-GAU (45.9%)
	pt	AdChr23	82.255	479	53	15	108039	108512	13568509	13568960	1.16e-102	385	rps12 (0.7%); trnI-GAU (46.0%)
	pt	AdChr23	95.082	122	5	1	64788	64909	13589172	13589292	2.72e-44	191
	pt	AdChr23	96.007	576	23	0	76776	77351	13877127	13877702	0	937	rps12 (0.8%); psbB (34.8%)
	pt	AdChr23	93.87	2235	121	11	38025	40257	13877706	13879926	0	3354	trnG-GCC (100.0%); trnfM-CAU (100.0%); rps14 (100.0%); psaB (52.0%)
	pt	AdChr23	95	240	11	1	128017	128256	14428009	14428247	7e-100	375	ndhD (15.6%)
	pt	AdChr23	96.246	293	8	2	74304	74593	14428246	14428538	1.87e-130	477	clpP (13.3%)
	pt	AdChr23	95.625	320	14	0	149813	150132	14428537	14428856	1.42e-141	514	trnL-CAA (100.0%)
	pt	AdChr23	95.62	137	4	2	127872	128007	14428915	14429050	1.25e-52	219	ndhD (8.8%)
	pt	AdChr23	90.769	65	6	0	120124	120188	14490781	14490845	3.68e-13	87.9	ycf1 (0.5%)
	pt	AdChr23	98.333	60	1	0	46023	46082	14490844	14490903	1.01e-18	106	ycf3 (2.9%)
	pt	AdChr23	99.654	2022	4	2	122432	124453	15009696	15011714	0	3692	rps12 (2.8%); ndhA (84.4%); ndhI (10.7%)
	pt	AdChr23	97.561	41	1	0	145318	145358	15010411	15010451	3.7e-08	71.3
	pt	AdChr23	99.477	1148	5	1	120273	121419	15011741	15012888	0	2085	rps12 (1.6%); rps15 (100.0%); ndhH (43.9%)
	pt	AdChr23	89.333	300	30	1	29227	29524	15699502	15699801	7e-100	375
	pt	AdChr23	89.728	331	31	3	3259	3588	15793196	15793524	3.19e-113	420	trnK-UUU (12.5%); matK (21.7%)
	pt	AdChr23	96.907	97	3	0	60462	60558	16218493	16218589	5.94e-36	163
	pt	AdChr23	98.4	250	3	1	34493	34742	17424909	17425157	8.81e-119	438	psbD (23.4%)
	pt	AdChr23	92.278	259	11	3	12402	12653	17429920	17430176	7.05e-95	359	atpF (18.5%)
	pt	AdChr23	84.249	273	24	11	74819	75089	18726750	18727005	1.59e-61	248	clpP (12.5%)
	pt	AdChr23	100	36	0	0	101009	101044	19189577	19189612	4.79e-07	67.6	ndhB (1.6%)
	pt	AdChr23	88.618	246	8	7	46142	46383	20257201	20257430	1.57e-71	281	ycf3 (12.0%)
	pt	AdChr23	94.393	428	24	0	153793	154220	20311289	20311716	0	658	ycf2 (6.2%)
	pt	AdChr23	95.935	369	15	0	126501	126869	20311739	20312107	3.82e-167	599	rps12 (0.5%); psaC (91.9%)
	pt	AdChr23	91.667	240	16	4	49024	49262	20312157	20312393	5.53e-86	329
	pt	AdChr23	94.624	186	10	0	79715	79900	20312481	20312666	9.39e-74	289	petB (12.6%)
	pt	AdChr23	93.93	626	26	6	86738	87363	20312747	20313360	0	935	rps12 (0.9%); rpl16 (34.1%)
	pt	AdChr23	89.237	511	26	14	29676	30186	20313360	20313841	4.9e-171	612	petN (100.0%)
	pt	AdChr23	91.074	661	34	10	33397	34050	20313870	20314512	0	870
	pt	AdChr23	91.914	742	45	4	1758	2496	20314489	20315218	0	1024	trnK-UUU (21.6%); matK (14.5%)
	pt	AdChr23	91.498	941	71	4	26593	27533	20315219	20316150	0	1286	rpoB (29.3%)
	pt	AdChr23	91.563	403	30	2	15588	15989	20316155	20316554	3.01e-153	553	atpI (53.9%)
	pt	AdChr23	91.554	296	22	3	54831	55125	20316553	20316846	8.93e-109	405
	pt	AdChr23	90.827	774	65	5	92512	93284	20316845	20317613	0	1031	rps12 (1.1%); ycf2 (11.2%)
	pt	AdChr23	90.746	389	35	1	19027	19415	20317763	20318150	1.1e-142	518	rpoC2 (9.3%)
	pt	AdChr23	89.192	1138	75	19	27692	28814	20318157	20319261	0	1376	rpoB (3.5%)
	pt	AdChr23	87.037	54	5	2	6011	6062	20318384	20318437	8.01e-05	60.2	rps16 (4.4%)
	pt	AdChr23	90.091	767	58	6	83692	84455	20319253	20320004	0	979	rps12 (1.1%); rps11 (46.3%); rpl36 (100.0%)
	pt	AdChr23	89.661	619	45	6	16969	17587	20320030	20320629	0	771	rps2 (25.7%); rpoC2 (4.7%)
	pt	AdChr23	86.885	244	11	9	4811	5048	20321008	20321236	3.42e-63	254
	pt	AdChr23	91.971	274	19	2	5213	5486	20321231	20321501	1.51e-101	381	rps16 (4.5%)
	pt	AdChr23	88.056	921	84	2	102416	103336	20321577	20322471	0	1068	rps12 (1.3%); rps7 (76.7%)
	pt	AdChr23	93.425	730	40	8	69401	70129	20322473	20323195	0	1075	petL (100.0%); petG (8.8%)
	pt	AdChr23	90.698	344	26	1	112777	113114	20323270	20323613	3.15e-123	453	rps12 (0.5%); rrn5S (72.5%)
	pt	AdChr23	90.701	1355	98	16	47386	48729	20323612	20324949	0	1779	trnS-GGA (100.0%); rps4 (100.0%)
	pt	AdChr23	88.905	694	62	5	149953	150645	20324946	20325625	0	841	trnL-CAA (35.8%)
	pt	AdChr23	86.297	343	16	18	149562	149899	20325599	20325915	1.98e-90	344
	pt	AdChr23	93.281	253	17	0	132687	132939	20325957	20326209	2.52e-99	374	ndhF (11.4%)
	pt	AdChr23	92.837	349	11	1	133113	133461	20326210	20326544	1.85e-135	494	rps12 (0.5%); ndhF (15.7%)
	pt	AdChr23	92.593	216	12	2	9475	9690	20326543	20326754	2.59e-79	307	trnS-CGA (26.3%)
	pt	AdChr23	93.418	471	30	1	42610	43079	20326754	20327224	0	697	psaA (20.8%)
	pt	AdChr23	80.159	126	25	0	40392	40517	20327093	20327218	2.2e-15	95.3	psaB (5.7%)
	pt	AdChr23	92.971	939	63	2	88963	89901	20327221	20328156	0	1365	rps12 (1.3%); rps19 (1.4%)
	pt	AdChr23	92.144	1031	60	7	1	1031	20328157	20329166	0	1435	trnH-GUG (100.0%); psbA (42.2%)
	pt	AdChr23	88.415	164	7	7	49234	49394	20329183	20329337	3.52e-43	187
	pt	AdChr23	89.583	240	22	1	30339	30578	20329405	20329641	1.21e-77	302	psbM (85.7%)
	pt	AdChr23	93.798	387	18	5	120388	120773	20329644	20330025	1.79e-160	577	rps12 (0.5%); rps15 (89.7%)
	pt	AdChr24	97.717	438	4	5	14843	15279	392805	393237	0	749
	pt	AdChr24	96.759	216	7	0	59652	59867	393237	393452	1.96e-95	361	rbcL (14.8%)
	pt	AdChr24	97.712	437	4	3	14843	15279	481921	482351	0	747
	pt	AdChr24	97.222	216	6	0	59652	59867	482351	482566	4.22e-97	366	rbcL (14.8%)
	pt	AdChr24	95.082	122	5	1	72825	72945	669509	669630	2.72e-44	191	rpl20 (30.5%)
	pt	AdChr24	88.462	104	9	2	55781	55884	2553334	2553434	1.01e-23	122	atpE (1.0%)
	pt	AdChr24	95.349	43	2	0	147324	147366	2553693	2553735	1.33e-07	69.4	ndhB (1.9%)
	pt	AdChr24	100	348	0	0	62484	62831	4039510	4039857	1.74e-180	643
	pt	AdChr24	96.602	206	6	1	101747	101952	4215763	4215967	2.56e-89	340	ndhB (9.3%)
	pt	AdChr24	93.429	350	19	2	62484	62831	4466667	4467014	3.96e-142	516
	pt	AdChr24	95.302	149	4	2	130331	130478	4559890	4560036	4.46e-57	233
	pt	AdChr24	90.011	941	70	8	124145	125084	4560054	4560971	0	1195	rps12 (1.3%); ndhA (7.7%); ndhI (100.0%)
	pt	AdChr24	84.669	574	59	16	52941	53510	4658404	4658952	5.05e-151	545	ndhK (18.1%); ndhC (100.0%)
	pt	AdChr24	84.321	574	61	16	52941	53510	4718084	4718632	1.09e-147	534	ndhK (18.1%); ndhC (100.0%)
	pt	AdChr24	94.595	296	14	2	116853	117147	4764293	4764587	2.43e-124	457	ycf1 (5.2%)
	pt	AdChr24	94.389	303	11	1	33084	33386	5680416	5680712	1.88e-125	460
	pt	AdChr24	88.462	390	43	2	154089	154477	6487981	6488369	3.12e-128	470	ycf2 (5.6%)
	pt	AdChr24	90.82	305	27	1	67224	67528	6740205	6740508	2.48e-109	407
	pt	AdChr24	83.962	106	7	10	5109	5205	6876339	6876443	7.9e-15	93.5
	pt	AdChr24	98.851	87	1	0	12230	12316	7180822	7180908	9.93e-34	156	atpF (6.4%)
	pt	AdChr24	88.571	210	21	2	43383	43591	7463202	7463409	1.23e-62	252	psaA (9.2%)
	pt	AdChr24	87.111	225	16	3	73713	73935	7856979	7857192	7.41e-60	243
	pt	AdChr24	86.415	530	41	14	26141	26665	8448636	8449139	1.08e-152	551	rpoB (16.3%)
	pt	AdChr24	87.719	114	7	2	85108	85221	8515633	8515739	7.79e-25	126	rpl14 (12.5%)
	pt	AdChr24	88.142	253	21	2	55261	55512	8738273	8738517	7.26e-75	292
	pt	AdChr24	97.143	35	0	1	27654	27688	9249635	9249668	0.000288	58.4	rpoB (1.1%)
	pt	AdChr24	86.466	399	30	9	64972	65367	9440835	9441212	4.13e-112	416	cemA (15.9%)
	pt	AdChr24	92.308	91	7	0	59321	59411	11167115	11167205	6.02e-26	130	rbcL (6.2%)
	pt	AdChr24	96.575	146	5	0	133451	133596	11598839	11598984	7.41e-60	243	ndhF (6.6%)
	pt	AdChr24	95.906	1148	26	14	82235	83371	11870655	11871792	0	1840	rps12 (1.6%); rpoA (97.3%)
	pt	AdChr24	82.921	445	53	9	23400	23840	12305220	12305645	5.41e-101	379	rpoC1 (15.6%)
	pt	AdChr24	100	44	0	0	159714	159757	12607895	12607938	1.71e-11	82.4
	pt	AdChr24	92.353	170	3	3	96841	97010	12653834	12653993	4.46e-57	233	ycf2 (2.5%)
	pt	AdChr24	81.513	119	10	11	53187	53303	13135341	13135449	3.68e-13	87.9	ndhC (32.0%)
	pt	AdChr24	92.908	141	10	0	119314	119454	13342954	13343094	9.73e-49	206	ycf1 (2.5%)
	pt	AdChr24	90.78	141	11	2	119314	119454	13355657	13355795	3.52e-43	187	ycf1 (2.5%)
	pt	AdChr24	82.339	419	44	15	70066	70482	14664765	14665155	3.31e-88	337	petG (100.0%); trnW-CCA (100.0%)
	pt	AdChr24	87.952	166	15	4	115462	115622	15018651	15018816	2.72e-44	191	ycf1 (2.8%)
	pt	AdChr24	86.667	165	18	4	115462	115622	15081153	15081317	5.89e-41	180	ycf1 (2.8%)
	pt	AdChr24	89.505	667	42	20	53738	54402	15251533	15252173	0	819
	pt	AdChr24	84.585	253	38	1	134727	134978	15629212	15629464	4.43e-62	250	trnN-GUU (100.0%)
	pt	AdChr24	87.637	639	54	13	131660	132292	15811446	15812065	0	719	rps12 (0.9%); ndhF (2.7%)
	pt	AdChr24	83.172	1034	153	16	113257	114280	15968799	15969821	0	926	rps12 (1.4%); trnR-ACG (100.0%); trnN-GUU (100.0%)
	pt	AdChr24	92.135	89	6	1	32893	32980	16001698	16001786	2.8e-24	124
	pt	AdChr24	80.556	576	63	27	32910	33481	16001786	16002316	1.49e-106	398
	pt	AdChr24	82.885	520	81	6	84147	84661	16877229	16877745	1.88e-125	460	rps12 (0.7%); rps8 (12.3%)
	pt	AdChr24	86.543	431	29	19	119098	119505	16987362	16987786	1.46e-121	448	rps12 (0.6%); ycf1 (7.2%)
	pt	AdChr24	89.844	128	8	5	155748	155873	17155742	17155866	7.68e-35	159	ycf2 (1.8%)
	pt	AdChr24	93.168	483	21	3	131272	131751	17155866	17156339	0	699	rps12 (0.7%)
	pt	AdChr24	88.976	127	12	2	155748	155873	17160883	17161008	9.93e-34	156	ycf2 (1.8%)
	pt	AdChr24	91.925	483	26	4	131272	131751	17161008	17161480	0	664	rps12 (0.7%)
	pt	AdChr24	90.763	249	17	2	46935	47178	17455422	17455669	1.99e-85	327
	pt	AdChr24	95.489	399	18	0	113974	114372	17528023	17528421	8.09e-179	638	rps12 (0.6%); trnN-GUU (100.0%)
	pt	AdChr24	92.035	113	7	2	61275	61386	19510497	19510608	2.76e-34	158	accD (7.5%)
	pt	AdChr24	94.554	202	10	1	120338	120539	20124741	20124941	2e-80	311	rps15 (4.0%)
	pt	AdChr24	91.354	613	36	14	48665	49270	20269889	20270491	0	822	trnT-UGU (100.0%)
	pt	AdChr24	93.162	117	8	0	8094	8210	20270515	20270631	9.86e-39	172	psbI (35.1%)
	pt	AdChr25	86.747	498	58	7	97283	97777	553015	553507	1.4e-151	547	rps12 (0.7%); ycf2 (7.2%)
	pt	AdChr25	84.946	186	20	7	49063	49245	684524	684704	1.64e-41	182
	pt	AdChr25	86.616	523	20	32	37675	38180	2346663	2347152	3.93e-147	532
	pt	AdChr25	98.425	254	4	0	19160	19413	2521949	2522202	1.46e-121	448	rpoC2 (6.0%)
	pt	AdChr25	97.917	432	3	2	76326	76757	2522206	2522631	0	743	rps12 (0.6%); clpP (4.1%)
	pt	AdChr25	98.438	256	4	0	55868	56123	2522628	2522883	1.13e-122	451	atpE (60.4%)
	pt	AdChr25	88.755	249	18	7	1802	2048	2754535	2754775	5.61e-76	296	trnK-UUU (4.5%)
	pt	AdChr25	89.655	232	18	3	1817	2048	2909577	2909802	2.61e-74	291	trnK-UUU (4.5%)
	pt	AdChr25	91.919	99	8	0	145297	145395	3536389	3536487	1e-28	139
	pt	AdChr25	92.527	281	18	1	96347	96624	3538648	3538928	4.16e-107	399	ycf2 (4.0%)
	pt	AdChr25	90.685	365	31	2	151317	151681	3539172	3539533	4.01e-132	483	ycf2 (5.3%)
	pt	AdChr25	91.141	666	47	7	122459	123121	3539528	3540184	0	893	rps12 (0.9%); ndhA (29.6%)
	pt	AdChr25	95.783	166	4	2	49003	49168	3540592	3540754	1.58e-66	265
	pt	AdChr25	86.765	272	35	1	59801	60072	3540750	3541020	1.21e-77	302	rbcL (18.6%)
	pt	AdChr25	90.909	253	22	1	116915	117167	3541022	3541273	9.19e-89	339	ycf1 (4.4%)
	pt	AdChr25	90.593	489	37	4	156848	157336	3541392	3541871	2.25e-179	640	ycf2 (7.1%)
	pt	AdChr25	86.149	296	29	12	53721	54008	3541899	3542190	7.21e-80	309
	pt	AdChr25	88.497	652	61	11	54014	54656	3542134	3542780	0	776
	pt	AdChr25	91.091	550	43	5	100404	100953	3542777	3543320	0	739	rps12 (0.8%); ndhB (24.8%)
	pt	AdChr25	92.421	475	36	0	101731	102205	3543320	3543794	0	678	rps12 (0.7%); ndhB (11.4%)
	pt	AdChr25	92.748	262	18	1	154564	154825	3543795	3544055	1.95e-100	377	ycf2 (3.8%)
	pt	AdChr25	86.617	269	28	6	100418	100684	3544057	3544319	2.61e-74	291	ndhB (12.0%)
	pt	AdChr25	89.916	476	41	6	101732	102205	3544336	3544806	2.28e-169	606	rps12 (0.7%); ndhB (11.4%)
	pt	AdChr25	90.751	173	13	3	154655	154825	3544808	3544979	2.08e-55	228	ycf2 (2.5%)
	pt	AdChr25	91.406	384	31	2	124878	125259	3544973	3545356	6.57e-145	525	rps12 (0.5%); ndhI (5.0%)
	pt	AdChr25	92.34	235	15	3	39791	40024	3545354	3545586	1.54e-86	331	psaB (10.6%)
	pt	AdChr25	91.765	340	25	3	702	1040	3545581	3545918	3.12e-128	470	psbA (31.8%)
	pt	AdChr25	88.158	304	31	5	111744	112045	3590006	3590306	2.54e-94	357	rrn23S (10.7%)
	pt	AdChr25	91.986	287	19	2	96347	96629	3592159	3592445	4.16e-107	399	ycf2 (4.1%)
	pt	AdChr25	90.685	365	31	2	151317	151681	3592688	3593049	4.01e-132	483	ycf2 (5.3%)
	pt	AdChr25	91.141	666	47	7	122459	123121	3593044	3593700	0	893	rps12 (0.9%); ndhA (29.6%)
	pt	AdChr25	95.783	166	4	2	49003	49168	3594108	3594270	1.58e-66	265
	pt	AdChr25	86.42	243	33	0	59801	60043	3594266	3594508	4.4e-67	267	rbcL (16.6%)
	pt	AdChr25	90.698	258	22	2	116910	117167	3594520	3594775	7.1e-90	342	ycf1 (4.5%)
	pt	AdChr25	89.571	489	39	7	156848	157336	3594897	3595373	1.76e-170	610	ycf2 (7.1%)
	pt	AdChr25	88.562	306	21	13	53721	54018	3595401	3595700	7.05e-95	359
	pt	AdChr25	89.458	664	60	10	53999	54656	3595632	3596291	0	830
	pt	AdChr25	91.455	550	37	4	100404	100953	3596288	3596827	0	747	rps12 (0.8%); ndhB (24.8%)
	pt	AdChr25	92.827	474	34	0	101732	102205	3596827	3597300	0	688	rps12 (0.7%); ndhB (11.4%)
	pt	AdChr25	90.53	264	24	1	154564	154827	3597300	3597562	1.53e-91	348	ycf2 (3.8%)
	pt	AdChr25	91.561	474	40	0	101732	102205	3597842	3598315	0	654	rps12 (0.7%); ndhB (11.4%)
	pt	AdChr25	91.86	172	13	1	154655	154825	3598317	3598488	9.59e-59	239	ycf2 (2.5%)
	pt	AdChr25	92.969	384	25	2	124878	125259	3598482	3598865	6.48e-155	558	rps12 (0.5%); ndhI (5.0%)
	pt	AdChr25	91.026	234	20	1	39791	40024	3598863	3599095	1.55e-81	315	psaB (10.6%)
	pt	AdChr25	92.059	340	26	1	702	1040	3599090	3599429	1.87e-130	477	psbA (31.8%)
	pt	AdChr25	87.5	272	30	4	133964	134233	3689368	3689637	2e-80	311	ndhF (12.2%)
	pt	AdChr25	95.349	86	3	1	115479	115563	3725096	3725181	1.29e-27	135	ycf1 (1.5%)
	pt	AdChr25	88.439	173	19	1	27163	27335	4065971	4066142	2.7e-49	207	rpoB (5.4%)
	pt	AdChr25	84.663	163	16	5	156159	156321	4369461	4369614	3.57e-33	154	ycf2 (2.4%)
	pt	AdChr25	84.314	102	15	1	89975	90076	4400184	4400284	1.7e-16	99
	pt	AdChr25	86.897	145	8	7	123703	123846	4411132	4411266	1.29e-32	152	ndhA (6.4%)
	pt	AdChr25	89.342	319	29	2	6344	6660	4455995	4456310	5.38e-106	396	rps16 (20.9%)
	pt	AdChr25	89.062	64	5	2	26685	26746	4875538	4875601	2.21e-10	78.7	rpoB (1.9%)
	pt	AdChr25	92.517	147	8	3	25012	25155	5273068	5273214	2.7e-49	207	rpoB (4.5%)
	pt	AdChr25	93.681	728	42	4	32507	33232	5676976	5677701	0	1086	trnT-GGU (100.0%)
	pt	AdChr25	92.994	314	22	0	41451	41764	6294977	6295290	6.76e-125	459	psaA (13.9%)
	pt	AdChr25	83.688	141	18	3	147005	147141	6654165	6654304	2.17e-25	128	ndhB (4.5%)
	pt	AdChr25	93.939	594	36	0	828	1421	6742945	6743538	0	898	psbA (55.8%)
	pt	AdChr25	81.395	215	31	6	13180	13386	6974075	6974288	4.59e-37	167	atpF (15.2%)
	pt	AdChr25	93.421	76	5	0	120578	120653	7510887	7510962	6.06e-21	113	rps15 (27.5%)
	pt	AdChr25	89.873	158	8	1	60270	60427	7918026	7918175	5.85e-46	196
	pt	AdChr25	93.478	138	9	0	50259	50396	8193214	8193351	9.73e-49	206	trnL-UAA (21.6%)
	pt	AdChr25	91.892	74	6	0	146557	146630	8438950	8439023	3.65e-18	104	rps7 (15.6%)
	pt	AdChr25	88.571	175	19	1	149343	149517	8574741	8574914	2.09e-50	211
	pt	AdChr25	93.307	254	17	0	97675	97928	8593280	8593533	7e-100	375	ycf2 (3.7%)
	pt	AdChr25	88.631	431	49	0	105833	106263	9056400	9056830	6.57e-145	525	rps12 (0.6%); rrn16S (28.2%)
	pt	AdChr25	95.882	170	5	2	37444	37613	10701681	10701848	2.63e-69	274
	pt	AdChr25	90.957	376	22	9	3977	4348	10896481	10896848	5.15e-136	496	trnK-UUU (14.1%)
	pt	AdChr25	89.818	275	27	1	85880	86153	11358204	11358478	1.18e-92	351	rpl16 (17.2%)
	pt	AdChr25	89.744	273	25	3	85880	86150	11406247	11406518	5.49e-91	346	rpl16 (17.0%)
	pt	AdChr25	96.131	336	7	2	103884	104219	11573021	11573350	1.81e-150	544	rps12 (0.5%)
	pt	AdChr25	100	52	0	0	13354	13405	11573344	11573395	6.11e-16	97.1	atpF (3.8%)
	pt	AdChr25	99.435	177	1	0	67336	67512	11573395	11573571	9.26e-84	322
	pt	AdChr25	81.751	1085	139	33	60146	61206	12730196	12731245	0	852	rbcL (7.9%); accD (15.8%)
	pt	AdChr25	85.366	205	28	2	61118	61322	12731250	12731452	2.09e-50	211	accD (13.8%)
	pt	AdChr25	95.902	122	5	0	119677	119798	13827488	13827609	1.63e-46	198	ycf1 (2.1%)
	pt	AdChr26	95.455	2112	74	7	27685	29794	427048	429139	0	3349	rpoB (3.7%); trnC-GCA (100.0%); petN (100.0%)
	pt	AdChr26	94.595	37	1	1	6011	6046	428274	428310	0.001	56.5	rps16 (3.0%)
	pt	AdChr26	99.621	2112	2	4	27685	29794	630306	632413	0	3851	rpoB (3.7%); trnC-GCA (100.0%); petN (100.0%)
	pt	AdChr26	94.595	37	1	1	6011	6046	631551	631587	0.001	56.5	rps16 (3.0%)
	pt	AdChr26	95.021	2129	68	14	27685	29794	633301	635410	0	3310	rpoB (3.7%); trnC-GCA (100.0%); petN (100.0%)
	pt	AdChr26	89.362	47	2	2	6001	6046	634131	634175	0.001	56.5	rps16 (3.9%)
	pt	AdChr26	87.372	1362	76	44	4304	5660	882681	883951	0	1474	trnK-UUU (9.5%); rps16 (19.6%)
	pt	AdChr26	91.043	949	69	7	3362	4308	891669	892603	0	1267	trnK-UUU (36.1%); matK (28.4%)
	pt	AdChr26	94.096	271	16	0	3020	3290	892600	892870	5.34e-111	412	trnK-UUU (10.3%); matK (17.8%)
	pt	AdChr26	89.437	1013	85	7	2024	3024	899481	900483	0	1258	trnK-UUU (38.1%); matK (49.3%)
	pt	AdChr26	93.13	262	10	4	1757	2015	937391	937647	1.95e-100	377	trnK-UUU (3.3%)
	pt	AdChr26	91.121	1712	123	11	45	1754	942562	944246	0	2292	trnH-GUG (43.2%); psbA (100.0%)
	pt	AdChr26	88.158	4180	402	42	155892	160059	944280	948378	0	4891	ycf2 (27.9%); trnI-CAU (100.0%); rpl23 (100.0%)
	pt	AdChr26	90.214	1778	152	12	146594	148360	948384	950150	0	2300	rps7 (26.5%); ndhB (59.6%)
	pt	AdChr26	87.496	2919	333	20	143707	146623	950151	953039	0	3339	rps12 (2.7%); rps7 (79.7%)
	pt	AdChr26	85.828	2138	280	12	141567	143701	959676	961793	0	2248	rps12 (3.0%); rrn16S (100.0%); trnV-GAC (100.0%)
	pt	AdChr26	79.783	460	54	18	155520	155977	1019882	1020304	1.56e-76	298	ycf2 (6.6%)
	pt	AdChr26	80.952	315	53	7	16341	16650	1191944	1192256	7.41e-60	243	rps2 (29.4%)
	pt	AdChr26	90.564	4006	297	26	78674	82675	1543176	1547104	0	5228	rps12 (5.6%); psbN (100.0%); psbH (100.0%); petB (100.0%); petD (100.0%); rpoA (26.5%)
	pt	AdChr26	92.212	321	23	2	26626	26945	1628173	1628492	3.15e-123	453	rpoB (9.9%)
	pt	AdChr26	81.707	164	29	1	130417	130580	1684956	1685118	1.29e-27	135
	pt	AdChr26	97.854	3588	43	8	34327	37914	1745567	1749120	0	6168	psbD (76.0%); psbC (100.0%); trnS-UGA (100.0%); psbZ (100.0%)
	pt	AdChr26	99.002	8715	57	13	113697	122411	1749117	1757801	0	15584	rps12 (12.2%); trnN-GUU (100.0%); ycf1 (100.0%); rps15 (100.0%); ndhH (100.0%); ndhA (14.7%)
	pt	AdChr26	99.878	819	1	0	134511	135329	1756983	1757801	0	1507	rps12 (1.1%); trnN-GUU (100.0%)
	pt	AdChr26	98.036	1935	14	5	49114	51047	1757801	1759712	0	3341	trnL-UAA (100.0%); trnF-GAA (87.7%)
	pt	AdChr26	100	179	0	0	145455	145633	1759710	1759888	1.54e-86	331
	pt	AdChr26	99.219	1408	8	1	116332	117739	1759904	1761308	0	2536	rps12 (2.0%); ycf1 (24.8%)
	pt	AdChr26	99.389	491	3	0	25789	26279	1761308	1761798	0	891	rpoB (15.3%)
	pt	AdChr26	98.838	947	11	0	109199	110145	1761792	1762738	0	1688	rps12 (1.3%); trnA-UGC (44.5%); rrn23S (14.0%)
	pt	AdChr26	98.861	527	6	0	2596	3122	2645426	2645952	0	941	trnK-UUU (20.0%); matK (34.7%)
	pt	AdChr26	92.212	321	23	2	101385	101705	2704397	2704715	3.15e-123	453	ndhB (14.5%)
	pt	AdChr26	90.541	74	6	1	29476	29548	3347147	3347220	6.11e-16	97.1
	pt	AdChr26	89.899	396	34	5	9877	10269	3370509	3370901	8.56e-139	505	trnS-CGA (23.0%); trnR-UCU (29.2%)
	pt	AdChr26	96.491	57	2	0	10090	10146	3370632	3370688	2.2e-15	95.3
	pt	AdChr26	86.78	295	24	1	22337	22616	3494810	3495104	1.55e-81	315	rpoC1 (9.9%)
	pt	AdChr26	80.443	271	47	5	156343	156610	3648758	3649025	1.26e-47	202	ycf2 (3.9%)
	pt	AdChr26	89.286	112	12	0	66684	66795	4526135	4526246	2.78e-29	141	petA (11.5%)
	pt	AdChr26	90.909	66	4	2	93785	93848	5444752	5444817	3.68e-13	87.9	ycf2 (0.9%)
	pt	AdChr26	88.889	63	6	1	50309	50370	5535433	5535495	7.96e-10	76.8	trnL-UAA (9.6%)
	pt	AdChr26	93.519	108	7	0	61355	61462	5688061	5688168	2.14e-35	161	accD (7.2%)
	pt	AdChr26	87.668	446	48	6	153657	154098	5688168	5688610	5.12e-141	512	ycf2 (6.4%)
	pt	AdChr26	86.143	433	36	16	74499	74925	6763446	6763860	5.26e-121	446	rps12 (0.6%); clpP (19.7%)
	pt	AdChr26	89.326	178	14	5	148473	148648	7021397	7021571	1.25e-52	219	ndhB (7.9%)
	pt	AdChr26	90.467	1542	140	7	151028	152569	7409900	7411434	0	2026	ycf2 (22.4%)
	pt	AdChr26	96.552	522	17	1	54645	55166	7553019	7553539	0	863
	pt	AdChr26	96.639	238	7	1	76559	76795	7553538	7553775	1.93e-105	394
	pt	AdChr26	90.304	526	27	5	93682	94207	7644559	7645060	0	667	rps12 (0.7%); ycf2 (7.6%)
	pt	AdChr26	97.805	410	8	1	93847	94256	7927768	7928176	0	706	rps12 (0.6%); ycf2 (5.9%)
	pt	AdChr26	93.764	2309	90	26	75918	78185	7928175	7930470	0	3417	rps12 (3.2%); clpP (22.9%); psbB (89.4%)
	pt	AdChr26	85.328	259	35	3	90763	91021	8045521	8045776	1.58e-66	265	rpl23 (44.3%)
	pt	AdChr26	93.909	394	22	2	44291	44684	8838081	8838472	1.78e-165	593	ycf3 (11.1%)
	pt	AdChr26	90.155	193	19	0	111035	111227	8838467	8838659	1.23e-62	252	rrn23S (6.8%)
	pt	AdChr26	94.979	936	44	3	154945	155879	8838656	8839589	0	1465	ycf2 (13.6%)
	pt	AdChr26	91.409	745	45	2	39106	39850	8839584	8840309	0	1003	psaB (33.5%)
	pt	AdChr26	94.864	331	17	0	63252	63582	8840330	8840660	1.1e-142	518	psaI (49.1%)
	pt	AdChr26	93.296	179	12	0	57538	57716	8840661	8840839	1.58e-66	265	atpB (11.9%)
	pt	AdChr26	94.068	354	17	2	28841	29194	8840839	8841188	1.09e-147	534	trnC-GCA (100.0%)
	pt	AdChr26	92.642	299	18	4	74845	75141	8841190	8841486	1.91e-115	427	clpP (13.7%)
	pt	AdChr26	83.505	194	27	4	16279	16471	9464520	9464709	7.63e-40	176	rps2 (4.2%)
	pt	AdChr26	87.02	963	109	10	77678	78633	9498255	9499208	0	1072	rps12 (1.3%); psbB (43.8%); psbT (96.3%)
	pt	AdChr26	87.371	871	93	11	50629	51493	9499193	9500052	0	983	trnF-GAA (100.0%)
	pt	AdChr26	84.334	766	87	23	12230	12986	9500074	9500815	0	719	atpF (55.8%)
	pt	AdChr26	88.557	402	40	6	96442	96839	9501193	9501592	4.01e-132	483	rps12 (0.6%); ycf2 (5.8%)
	pt	AdChr26	89.698	563	57	1	104756	105318	9538918	9539479	0	717	rps12 (0.8%)
	pt	AdChr26	87.5	280	35	0	144418	144697	9539486	9539765	2.57e-84	324	rps12 (0.4%)
	pt	AdChr26	82.694	2450	379	24	110895	113333	9541748	9544163	0	2134	rps12 (3.4%); rrn23S (59.3%); rrn4.5S (100.0%); rrn5S (100.0%)
	pt	AdChr26	83.342	3872	607	24	106131	109994	9554408	9558249	0	3542	rps12 (5.4%); rrn16S (80.6%); trnI-GAU (100.0%); trnA-UGC (100.0%); rrn23S (8.6%)
	pt	AdChr26	83.634	1442	205	12	107548	108987	9558249	9559661	0	1327	rps12 (2.0%); trnI-GAU (100.0%); trnA-UGC (31.0%)
	pt	AdChr26	87.699	691	77	6	147336	148021	9559683	9560370	0	798	ndhB (31.0%)
	pt	AdChr26	88.955	1168	111	7	145880	147047	9560372	9561521	0	1426	rps7 (100.0%); ndhB (0.3%)
	pt	AdChr26	84.695	11735	1569	119	134178	145850	9561514	9573083	0	11511	rps12 (16.0%); ndhF (12.0%); trnN-GUU (100.0%); trnR-ACG (100.0%); rrn5S (100.0%); rrn4.5S (100.0%); rrn23S (100.0%); trnA-UGC (100.0%); trnI-GAU (100.0%); rrn16S (100.0%); trnV-GAC (100.0%)
	pt	AdChr26	84.634	11395	1534	112	103176	114515	9561514	9572746	0	11141	rps12 (15.8%); trnV-GAC (100.0%); rrn16S (100.0%); trnI-GAU (100.0%); trnA-UGC (100.0%); rrn23S (100.0%); rrn4.5S (100.0%); rrn5S (100.0%); trnR-ACG (100.0%); trnN-GUU (100.0%); ycf1 (0.7%)
	pt	AdChr26	91.043	5694	393	56	128680	134344	9573080	9578685	0	7581	rps12 (7.9%); ccsA (100.0%); trnL-UAG (100.0%); rpl32 (100.0%); ndhF (95.5%)
	pt	AdChr26	91.975	11651	710	104	117092	128682	9584032	9595517	0	16127	rps12 (16.2%); ycf1 (53.9%); rps15 (100.0%); ndhH (100.0%); ndhA (100.0%); ndhI (100.0%); ndhG (100.0%); ndhE (100.0%); psaC (100.0%); ndhD (100.0%)
	pt	AdChr26	90.269	6053	419	85	129771	135746	9595518	9601477	0	7758	rps12 (8.3%); ccsA (2.9%); trnL-UAG (100.0%); rpl32 (100.0%); ndhF (100.0%); trnN-GUU (100.0%); trnR-ACG (100.0%)
	pt	AdChr26	89.191	1249	115	19	113280	114515	9600236	9601477	0	1541	rps12 (1.7%); trnR-ACG (100.0%); trnN-GUU (100.0%); ycf1 (0.7%)
	pt	AdChr26	84.566	9129	1295	67	103365	112471	9601486	9610522	0	8948	rps12 (12.7%); trnV-GAC (100.0%); rrn16S (100.0%); trnI-GAU (100.0%); trnA-UGC (100.0%); rrn23S (96.8%)
	pt	AdChr26	88.228	2455	228	25	100887	103324	9610518	9612928	0	2876	rps12 (3.4%); ndhB (49.6%); rps7 (100.0%)
	pt	AdChr26	86.941	2527	244	37	98344	100866	9612916	9615360	0	2760	rps12 (3.5%); ycf15 (23.2%); trnL-CAA (100.0%); ndhB (49.5%)
	pt	AdChr26	87.2	3125	311	46	95287	98348	9620676	9623774	0	3472	rps12 (4.3%); ycf2 (40.8%); ycf15 (79.7%)
	pt	AdChr26	88.159	6283	624	63	88994	95261	9623767	9629944	0	7371	rps12 (8.7%); rpl23 (100.0%); trnI-CAU (100.0%); ycf2 (58.8%)
	pt	AdChr26	84.237	2176	293	20	138266	140435	9629945	9632076	0	2073	rps12 (3.0%); rrn23S (35.8%); trnA-UGC (100.0%); trnI-GAU (6.3%)
	pt	AdChr26	90.04	1255	114	6	157751	159004	9632579	9633823	0	1615	ycf2 (0.9%); trnI-CAU (100.0%); rpl23 (100.0%)
	pt	AdChr26	87.728	766	86	7	156942	157703	9633818	9634579	0	887	ycf2 (11.1%)
	pt	AdChr26	85.968	506	49	5	101382	101887	9634578	9635061	8.5e-144	521	rps12 (0.7%); ndhB (22.8%)
	pt	AdChr26	82.779	3368	509	51	140204	143561	9635063	9638369	0	2940	rps12 (4.7%); trnA-UGC (11.9%); trnI-GAU (100.0%); rrn16S (100.0%); trnV-GAC (100.0%)
	pt	AdChr26	84.983	1152	143	23	139025	140156	9638381	9639522	0	1142	rps12 (1.6%); rrn23S (8.8%); trnA-UGC (82.6%)
	pt	AdChr26	86.909	634	75	4	109373	109999	9639700	9640332	0	704	rps12 (0.9%); trnA-UGC (24.5%); rrn23S (8.8%)
	pt	AdChr26	90.757	1731	128	27	86933	88651	9640329	9642039	0	2281	rps12 (2.4%); rpl16 (21.8%); rps3 (100.0%); rpl22 (100.0%)
	pt	AdChr26	87.964	997	99	18	83873	84859	9654257	9655242	0	1157	rps12 (1.4%); rps11 (2.9%); rpl36 (100.0%); rps8 (61.2%)
	pt	AdChr26	88.173	854	81	19	120536	121375	9655243	9656090	0	1000	rps12 (1.2%); rps15 (97.1%); ndhH (40.2%)
	pt	AdChr26	96.389	360	13	0	15619	15978	10795554	10795913	1.78e-165	593	atpI (48.3%)
	pt	AdChr26	93.564	202	8	2	86667	86868	10795911	10796107	5.61e-76	296	rpl16 (12.7%)
	pt	AdChr26	94.681	282	13	2	75163	75443	11723201	11723481	3.17e-118	436	clpP (12.9%)
	pt	AdChr26	95.074	203	9	1	154922	155124	11726521	11726722	1.2e-82	318	ycf2 (2.9%)
	pt	AdChr26	89.247	186	19	1	7561	7746	12506013	12506197	1.6e-56	231	psbK (95.2%)
	pt	AdChr26	93.785	177	11	0	154637	154813	12642369	12642545	4.4e-67	267	ycf2 (2.6%)
	pt	AdChr26	92.491	293	20	2	89698	89988	12948895	12949187	1.15e-112	418	rps12 (0.4%)
	pt	AdChr26	92.491	293	20	2	89698	89988	13011153	13011445	1.15e-112	418	rps12 (0.4%)
	pt	AdChr27	84.073	383	43	10	7231	7611	1175102	1175468	3.28e-93	353	psbK (22.6%)
	pt	AdChr27	94.854	719	14	3	49603	50320	1205767	1206463	0	1101	trnL-UAA (58.3%)
	pt	AdChr27	85.778	450	47	7	110778	111212	2591996	2592443	1.88e-125	460	rps12 (0.6%); rrn23S (15.4%)
	pt	AdChr27	92	200	16	0	125504	125703	2592441	2592640	1.57e-71	281	ndhG (37.5%)
	pt	AdChr27	87.339	387	41	8	74318	74702	2619288	2619668	3.17e-118	436	rps12 (0.5%); clpP (17.7%)
	pt	AdChr27	91.593	226	15	4	67253	67476	2761983	2762206	7.21e-80	309
	pt	AdChr27	91.565	735	52	3	7856	8580	3033588	3034322	0	1005	psbI (100.0%); trnS-GCU (100.0%)
	pt	AdChr27	86.667	255	30	4	11490	11740	3381639	3381893	5.65e-71	279	atpA (16.4%)
	pt	AdChr27	86.364	220	23	5	39244	39462	3509849	3510062	4.46e-57	233	psaB (9.9%)
	pt	AdChr27	87.31	197	18	7	125876	126067	3510069	3510263	1.25e-52	219
	pt	AdChr27	86.164	159	17	4	154290	154448	4202437	4202590	4.59e-37	167	ycf2 (2.3%)
	pt	AdChr27	79.384	747	101	21	1908	2630	4636396	4637113	1.87e-130	477	trnK-UUU (26.7%); matK (23.3%)
	pt	AdChr27	82.021	762	92	30	1894	2630	4640057	4640798	2.28e-169	606	trnK-UUU (26.7%); matK (23.3%)
	pt	AdChr27	83.277	592	66	16	1906	2475	4643809	4644389	1.42e-141	514	trnK-UUU (20.8%); matK (13.1%)
	pt	AdChr27	88.298	188	21	1	123855	124041	4661351	4661538	2.68e-54	224	ndhA (8.3%)
	pt	AdChr27	87.05	556	64	4	153731	154280	5640199	5640752	8.15e-174	621	ycf2 (8.0%)
	pt	AdChr27	86.667	555	63	8	153731	154280	5705856	5706404	8.21e-169	604	ycf2 (8.0%)
	pt	AdChr27	92.248	129	10	0	155397	155525	6811049	6811177	4.56e-42	183	ycf2 (1.9%)
	pt	AdChr27	93.023	86	6	0	121396	121481	7673476	7673561	7.79e-25	126	ndhH (7.2%)
	pt	AdChr27	88.98	245	27	0	109738	109982	8037816	8038060	3.35e-78	303	rrn23S (8.2%)
	pt	AdChr27	85.45	433	28	24	4691	5109	8762602	8763013	1.15e-112	418
	pt	AdChr27	90	180	13	2	125211	125390	9593356	9593530	2.08e-55	228	ndhG (11.1%)
	pt	AdChr28	96.341	6340	217	12	146380	152711	78623	84955	0	10408	rps7 (72.2%); ndhB (100.0%); trnL-CAA (100.0%); ycf15 (100.0%); ycf2 (25.9%)
	pt	AdChr28	95.29	276	10	2	146053	146326	84955	85229	1.14e-117	435	rps7 (16.2%)
	pt	AdChr28	96.04	202	8	0	51906	52107	573581	573782	5.53e-86	329	ndhJ (42.1%)
	pt	AdChr28	95.082	122	6	0	132328	132449	1215976	1216097	7.57e-45	193	ndhF (5.5%)
	pt	AdChr28	97.357	227	5	1	29578	29804	1216097	1216322	1.16e-102	385	petN (100.0%)
	pt	AdChr28	95.327	535	19	2	38870	39401	1216323	1216854	0	845	rps14 (37.3%); psaB (13.2%)
	pt	AdChr28	91.987	911	56	3	37929	38836	1216854	1217750	0	1262	trnG-GCC (100.0%); trnfM-CAU (100.0%); rps14 (51.5%)
	pt	AdChr28	97.154	246	7	0	139197	139442	1746524	1746769	4.13e-112	416	rrn23S (2.7%); trnA-UGC (0.2%)
	pt	AdChr28	97.5	80	1	1	35439	35518	1985806	1985884	1.29e-27	135	psbC (5.6%)
	pt	AdChr28	93.333	210	14	0	48729	48938	2388617	2388826	2e-80	311	trnT-UGU (64.4%)
	pt	AdChr28	78.378	296	45	9	132318	132607	3640644	3640926	2.74e-39	174	ndhF (13.1%)
	pt	AdChr28	85.547	256	21	5	111	365	3995488	3995728	3.42e-63	254
	pt	AdChr28	84.314	255	21	15	48612	48862	3996552	3996791	1.6e-56	231
	pt	AdChr28	91.833	551	41	4	123893	124442	3996795	3997342	0	765	rps12 (0.8%); ndhA (19.0%); ndhI (8.5%)
	pt	AdChr28	89.431	246	26	0	50781	51026	3997542	3997787	2e-80	311	trnF-GAA (58.9%)
	pt	AdChr28	87.925	795	56	15	9337	10119	3997813	3998579	0	900	trnS-CGA (89.0%)
	pt	AdChr28	92.129	1118	63	7	118046	119160	3998585	3999680	0	1554	rps12 (1.6%); ycf1 (19.6%)
	pt	AdChr28	91.644	742	54	4	132860	133601	3999668	4000401	0	1020	rps12 (1.0%); ndhF (33.5%)
	pt	AdChr28	87.609	460	37	9	156668	157126	4000396	4000836	3.96e-142	516	ycf2 (6.7%)
	pt	AdChr28	92.199	141	11	0	25422	25562	5225438	5225578	4.52e-47	200	rpoB (4.4%)
	pt	AdChr28	96.693	514	14	3	126511	127024	5878427	5878937	0	852	rps12 (0.7%); psaC (100.0%); ndhD (2.2%)
	pt	AdChr28	83.516	364	34	4	35195	35556	6244867	6245206	4.31e-82	316	psbC (25.4%)
	pt	AdChr28	96.853	572	7	3	75567	76133	6279598	6280163	0	946	rps12 (0.8%); clpP (26.1%)
	pt	AdChr28	94.309	123	7	0	56645	56767	8602167	8602289	9.79e-44	189	atpB (8.1%)
	pt	AdChr28	89.362	141	9	2	64295	64430	8602725	8602864	9.86e-39	172
	pt	AdChr28	86.364	374	42	4	157215	157585	8916712	8917079	4.16e-107	399	ycf2 (5.4%)
	pt	AdChr28	88.353	3108	243	49	31229	34323	8917587	8920588	0	3624	trnY-GUA (100.0%); trnE-UUC (100.0%); trnT-GGU (100.0%); psbD (23.6%)
	pt	AdChr28	93.671	79	5	0	31091	31169	8920602	8920680	1.3e-22	119
	pt	AdChr28	84.779	1084	149	9	142791	143874	8920683	8921750	0	1074	rps12 (1.5%); rrn16S (26.3%); trnV-GAC (100.0%)
	pt	AdChr28	86.848	441	44	8	62515	62950	8921763	8922194	1.44e-131	481
	pt	AdChr28	85.758	660	69	10	135138	135796	8922195	8922830	0	675	rps12 (0.9%); trnR-ACG (100.0%)
	pt	AdChr28	85.011	467	51	12	126573	127034	8949272	8949724	2.43e-124	457	rps12 (0.6%); psaC (100.0%); ndhD (2.9%)
	pt	AdChr28	85.165	1456	180	19	78624	80073	8949722	8951147	0	1459	rps12 (2.0%); psbT (12.0%); psbN (100.0%); psbH (100.0%); petB (53.9%)
	pt	AdChr28	84.961	1024	132	13	73555	74577	8951138	8952140	0	1018	rps12 (0.9%); clpP (15.2%)
	pt	AdChr28	84.773	926	104	30	71327	72247	8952156	8953049	0	894	rpl33 (100.0%); rps18 (0.3%)
	pt	AdChr28	86.4	375	42	5	157215	157585	9012020	9012389	1.16e-107	401	ycf2 (5.4%)
	pt	AdChr28	88.553	3110	240	55	31229	34323	9012898	9015906	0	3664	trnY-GUA (100.0%); trnE-UUC (100.0%); trnT-GGU (100.0%); psbD (23.6%)
	pt	AdChr28	93.671	79	5	0	31091	31169	9015920	9015998	1.3e-22	119
	pt	AdChr28	84.686	1084	150	9	142791	143874	9016001	9017068	0	1068	rps12 (1.5%); rrn16S (26.3%); trnV-GAC (100.0%)
	pt	AdChr28	86.395	441	46	8	62515	62950	9017081	9017512	3.12e-128	470
	pt	AdChr28	85.303	660	71	12	135138	135796	9017513	9018147	0	658	rps12 (0.9%); trnR-ACG (100.0%)
	pt	AdChr28	82.209	326	33	11	144768	145093	9047144	9047444	2.65e-64	257	rps12 (0.5%)
	pt	AdChr28	85.35	157	17	6	126879	127033	9047496	9047648	2.76e-34	158	psaC (4.1%); ndhD (2.8%)
	pt	AdChr28	85.92	1392	176	12	78633	80020	9047864	9049239	0	1467	rps12 (1.9%); psbT (3.7%); psbN (100.0%); psbH (100.0%); petB (50.3%)
	pt	AdChr28	84.518	1027	130	16	73550	74575	9049274	9050272	0	989	rps12 (0.9%); clpP (15.1%)
	pt	AdChr28	83.44	936	118	31	71325	72254	9050276	9051180	0	835	rpl33 (100.0%); rps18 (2.6%)
	pt	AdChr28	82.209	326	34	6	144768	145093	9248191	9248492	7.36e-65	259	rps12 (0.5%)
	pt	AdChr28	85.46	1403	182	15	78624	80020	9248995	9250381	0	1441	rps12 (1.9%); psbT (12.0%); psbN (100.0%); psbH (100.0%); petB (50.3%)
	pt	AdChr28	86.065	1019	118	14	73550	74567	9250424	9251419	0	1074	rps12 (0.9%); clpP (14.7%)
	pt	AdChr28	83.654	936	111	34	71325	72254	9251423	9252322	0	843	rpl33 (100.0%); rps18 (2.6%)
	pt	AdChr28	94.568	1123	56	5	140949	142069	9945457	9946576	0	1731	rps12 (1.6%); trnI-GAU (43.7%); rrn16S (25.3%)
	pt	AdChr28	86.614	508	50	8	106643	107149	10951073	10951563	5.05e-151	545	rps12 (0.7%); rrn16S (33.9%)
	pt	AdChr28	91.273	275	24	0	151586	151860	10951566	10951840	7e-100	375	ycf2 (4.0%)
	pt	AdChr28	90.179	112	10	1	157171	157282	11094313	11094423	2.15e-30	145	ycf2 (1.6%)
	pt	AdChr28	82.682	1357	224	10	110285	111635	11130239	11131590	0	1194	rps12 (1.9%); rrn23S (48.0%)
	pt	AdChr28	86.753	385	45	6	36142	36521	11283838	11284221	2.47e-114	424	psbC (25.4%)
	pt	AdChr28	92.683	164	10	2	66329	66490	11284224	11284387	1.24e-57	235	petA (16.7%)
	pt	AdChr28	83.062	307	35	8	59154	59454	11961154	11961449	5.69e-66	263	rbcL (20.6%)
	pt	AdChr28	90.244	123	6	6	124575	124695	12218693	12218811	9.93e-34	156	ndhI (23.8%)
	pt	AdChr28	97.345	113	2	1	25349	25461	12267346	12267457	2.72e-44	191	rpoB (3.5%)
	pt	AdChr28	92.237	219	11	5	101079	101293	12292518	12292734	9.32e-79	305	ndhB (9.7%)
	pt	AdChr28	80	155	20	7	119439	119588	12707844	12707992	3.65e-18	104	ycf1 (2.6%)
	pt	AdChr28	78.736	174	23	6	47696	47857	12823208	12823379	3.65e-18	104	rps4 (8.7%)
	pt	AdChr28	91.038	212	19	0	9909	10120	13308814	13309025	3.38e-73	287	trnS-CGA (19.1%)
	pt	AdChr28	89.461	427	40	3	120797	121221	13356266	13356689	1.09e-147	534	rps12 (0.6%); rps15 (1.5%); ndhH (27.2%)
	pt	AdChr28	98.05	872	17	0	110137	111008	13935151	13936022	0	1517	rps12 (1.2%); rrn23S (31.0%)
	pt	AdChr29	88.504	809	75	5	44149	44957	528990	529780	0	963	ycf3 (24.6%)
	pt	AdChr29	88.395	810	76	7	44149	44957	561120	561912	0	959	ycf3 (24.6%)
	pt	AdChr29	89.354	263	23	3	129960	130222	984411	984668	7.15e-85	326	trnL-UAG (40.0%)
	pt	AdChr29	88.35	206	21	3	9976	10178	1485719	1485924	2.06e-60	244	trnS-CGA (10.9%)
	pt	AdChr29	89.13	92	9	1	101722	101813	1486226	1486316	6.06e-21	113	ndhB (4.1%)
	pt	AdChr29	91.63	227	16	3	67215	67440	3463391	3463615	2e-80	311
	pt	AdChr29	94.366	71	3	1	67176	67246	3463616	3463685	2.82e-19	108
	pt	AdChr29	95.87	339	12	2	98022	98359	3745609	3745946	1.4e-151	547	rps12 (0.5%); ycf2 (1.1%); ycf15 (87.7%)
	pt	AdChr29	97.15	386	11	0	144102	144487	3899609	3899994	0	652	rps12 (0.5%)
	pt	AdChr29	91.457	398	31	2	157109	157506	4098224	4098618	1.81e-150	544	ycf2 (5.8%)
	pt	AdChr29	89.399	283	28	2	156430	156712	4324120	4324400	9.13e-94	355	ycf2 (4.1%)
	pt	AdChr29	89.256	242	23	3	62259	62498	4387956	4388196	4.34e-77	300	accD (13.0%)
	pt	AdChr29	90.179	672	51	4	86861	87527	4388195	4388856	0	861	rps12 (0.9%); rpl16 (26.3%); rps3 (9.1%)
	pt	AdChr29	86.458	192	15	4	78858	79039	4903011	4903201	4.52e-47	200	psbH (47.7%)
	pt	AdChr29	85.893	319	21	10	117681	117997	4903206	4903502	1.2e-82	318	ycf1 (5.6%)
	pt	AdChr29	93.333	390	15	8	48362	48750	4989320	4989699	3.87e-157	566	rps4 (7.9%)
	pt	AdChr29	95.231	713	29	4	66378	67090	5280136	5280843	0	1123	petA (73.9%)
	pt	AdChr29	95.691	557	24	0	68041	68597	5280842	5281398	0	896	psbJ (100.0%); psbL (100.0%)
	pt	AdChr29	97.05	339	6	1	9750	10088	5281390	5281724	1.08e-157	568	trnS-CGA (38.5%)
	pt	AdChr29	96.172	209	8	0	101956	102164	5281725	5281933	7.1e-90	342	ndhB (1.3%)
	pt	AdChr29	92.488	213	14	2	55145	55356	5732172	5732383	3.35e-78	303
	pt	AdChr29	92.105	114	8	1	122626	122738	5751476	5751589	7.68e-35	159	ndhA (5.0%)
	pt	AdChr29	89.313	131	12	1	52591	52721	5987013	5987141	5.94e-36	163	ndhK (19.2%)
	pt	AdChr29	83.747	363	37	11	92610	92971	7157019	7157360	2.57e-84	324	rps12 (0.5%); ycf2 (5.2%)
	pt	AdChr29	100	56	0	0	38937	38992	7374296	7374351	3.65e-18	104	rps14 (15.2%)
	pt	AdChr29	86.77	257	33	1	121950	122205	7862708	7862964	1.21e-72	285	ndhH (11.2%); ndhA (5.5%)
	pt	AdChr29	91.071	56	3	2	5178	5232	7863045	7863099	2.86e-09	75
	pt	AdChr29	89.189	111	6	4	5284	5393	7863122	7863227	4.65e-27	134
	pt	AdChr29	94.203	414	15	3	47883	48296	8097900	8098304	2.27e-174	623	rps4 (68.2%)
	pt	AdChr29	90.698	258	23	1	54730	54986	8150550	8150807	7.1e-90	342
	pt	AdChr29	95.364	302	3	9	86562	86861	8522047	8522339	3.12e-128	470	rpl16 (18.9%)
	pt	AdChr29	91.398	372	29	3	132606	132975	8990222	8990592	2.38e-139	507	rps12 (0.5%); ndhF (16.7%)
	pt	AdChr29	94.231	52	2	1	50700	50751	8990613	8990663	2.21e-10	78.7
	pt	AdChr29	93.836	146	9	0	40022	40167	8991148	8991293	3.47e-53	220	psaB (6.6%)
	pt	AdChr29	92.949	156	10	1	61096	61251	8991295	8991449	7.47e-55	226	accD (10.5%)
	pt	AdChr29	95.082	122	4	2	120285	120404	9063236	9063357	2.72e-44	191
	pt	AdChr29	92.885	253	15	3	64695	64947	9541914	9542163	1.52e-96	364
	pt	AdChr29	94.186	172	10	0	147337	147508	9542181	9542352	5.69e-66	263	ndhB (7.7%)
	pt	AdChr29	90.389	926	85	4	41788	42713	9768406	9769327	0	1214	psaA (41.1%)
	pt	AdChr29	98.578	3657	52	0	97493	101149	10427742	10431398	0	6466	rps12 (5.1%); ycf2 (8.8%); ycf15 (100.0%); trnL-CAA (100.0%); ndhB (62.3%)
	pt	AdChr29	92.553	282	18	2	136349	136630	10460375	10460653	1.16e-107	401	rrn4.5S (15.5%); rrn23S (5.9%)
	pt	AdChr29	95.755	212	9	0	73144	73355	10660664	10660875	7.1e-90	342	rpl20 (13.3%)
	pt	AdChr29	99.615	3894	12	3	144857	148748	11211923	11215815	0	7105	rps12 (1.1%); rps7 (100.0%); ndhB (77.2%)
	pt	AdChr29	97.561	41	1	0	123698	123738	11215315	11215355	3.7e-08	71.3	ndhA (1.8%)
	pt	AdChr29	98.921	4635	32	9	71994	76619	11215810	11220435	0	8266	rps12 (3.7%); rps18 (100.0%); rpl20 (100.0%); clpP (100.0%)
	pt	AdChr29	89.172	157	17	0	55321	55477	11949819	11949975	5.85e-46	196
	pt	AdChr29	93.45	458	21	5	117632	118083	12227026	12227480	0	671	rps12 (0.6%); ycf1 (7.9%)
	pt	AdChr29	94.215	121	6	1	16690	16809	12227479	12227599	4.56e-42	183	rps2 (16.7%)
	pt	AdChr29	90.402	1344	110	9	67772	69112	12470389	12471716	0	1749	psbJ (100.0%); psbL (100.0%); psbF (100.0%); psbE (100.0%)
	pt	AdChr29	92.268	1164	71	9	67772	68931	12623658	12624806	0	1633	psbJ (100.0%); psbL (100.0%); psbF (100.0%); psbE (79.0%)
	pt	AdChr29	95.01	962	24	6	84841	85802	13610473	13611410	0	1489	rps12 (1.3%); rps8 (43.2%); rpl14 (100.0%); rpl16 (6.8%)
	pt	AdChr29	96.477	1391	25	15	129780	131161	13611402	13612777	0	2276	rps12 (1.9%); ccsA (1.9%); trnL-UAG (100.0%); rpl32 (100.0%)
	pt	AdChr29	94.639	429	15	8	135379	135799	13612782	13613210	0	658	rps12 (0.6%); trnR-ACG (100.0%)
	pt	AdChr29	95.783	166	7	0	65167	65332	14017241	14017406	1.22e-67	268	cemA (10.9%)
	pt	AdChr29	89.738	877	65	16	12945	13815	15590802	15591659	0	1098	atpF (37.1%)
	pt	AdChr29	88.914	451	49	1	34552	35002	15591663	15592112	8.38e-154	555	psbD (42.4%)
	pt	AdChr30	95.292	616	28	1	140395	141010	3228910	3229524	0	976	rps12 (0.9%); trnI-GAU (59.8%)
	pt	AdChr30	91.257	366	30	1	89961	90326	6060523	6060886	1.43e-136	497	rps12 (0.5%)
	pt	AdChr30	93.798	129	7	1	134511	134639	6961424	6961551	7.57e-45	193
	pt	AdChr30	94.089	203	11	1	114387	114589	6961424	6961625	2.59e-79	307	ycf1 (2.0%)
	pt	AdChr30	84.706	425	46	9	56113	56536	7210450	7210856	2.48e-109	407	atpE (42.0%); atpB (17.2%)
	pt	AdChr30	88.716	257	18	4	75784	76033	7567098	7567350	3.35e-78	303	clpP (11.5%)
	pt	AdChr30	86.463	1145	139	11	26639	27779	7696277	7697409	0	1242	rpoB (35.5%)
	pt	AdChr30	85.957	235	29	4	118134	118366	7721868	7722100	1.59e-61	248	ycf1 (4.1%)
	pt	AdChr30	89.639	415	26	6	1715	2126	8051155	8051555	5.12e-141	512	trnK-UUU (7.5%)
	pt	AdChr30	80.435	460	49	24	149613	150071	8284473	8284892	5.57e-81	313	trnL-CAA (100.0%)
	pt	AdChr30	92.443	397	26	4	95388	95781	8540898	8541293	1.39e-156	564	rps12 (0.5%); ycf2 (5.7%)
	pt	AdChr30	93.96	149	8	1	154159	154306	8873368	8873516	2.68e-54	224	ycf2 (2.1%)
	pt	AdChr30	88.889	297	32	1	93838	94134	9658562	9658857	1.52e-96	364	ycf2 (4.3%)
	pt	AdChr30	91.111	135	9	3	146293	146424	10225040	10225174	5.89e-41	180	rps7 (28.0%)
	pt	AdChr30	98.78	82	1	0	136115	136196	10735749	10735830	5.98e-31	147
	pt	AdChr30	93.243	74	4	1	125773	125846	10963776	10963848	2.82e-19	108	ndhG (13.7%)
	pt	AdChr30	98.225	338	6	0	139286	139623	11496972	11497309	6.39e-165	592	rps12 (0.5%); trnA-UGC (21.1%)
	pt	AdChr30	98.208	279	4	1	156516	156794	11497309	11497586	3.1e-133	486	ycf2 (4.0%)
	pt	AdChr30	81.967	305	49	6	1031	1331	12650019	12650321	3.42e-63	254	psbA (28.2%)
	pt	AdChr30	94.805	154	7	1	5335	5487	12830043	12830196	9.59e-59	239	rps16 (4.6%)
	pt	AdChr30	92.295	584	42	3	124507	125089	12836701	12837282	0	826	rps12 (0.8%); ndhI (78.6%)
	pt	AdChr30	92.462	199	14	1	136836	137033	13054269	13054467	4.37e-72	283	rrn23S (7.0%)
	pt	AdChr30	85.417	96	10	1	68832	68927	13294059	13294150	6.11e-16	97.1	psbE (37.7%)
	pt	AdChr31	94.624	279	13	2	127397	127674	353967	354244	1.47e-116	431	ndhD (18.1%)
	pt	AdChr31	97.727	176	4	0	84372	84547	354240	354415	3.35e-78	303
	pt	AdChr31	95.804	143	6	0	110390	110532	354411	354553	1.6e-56	231	rrn23S (5.1%)
	pt	AdChr31	92.892	619	43	1	109732	110350	354560	355177	0	898	rps12 (0.9%); rrn23S (21.3%)
	pt	AdChr31	94.727	531	27	1	154198	154728	355178	355707	0	824	ycf2 (7.7%)
	pt	AdChr31	94.24	625	28	5	117022	117646	630219	630835	0	948	rps12 (0.9%); ycf1 (11.0%)
	pt	AdChr31	93.142	452	29	2	126370	126821	656705	657154	0	662	rps12 (0.6%); ndhE (8.5%); psaC (72.4%)
	pt	AdChr31	94.409	626	27	6	117022	117646	1053013	1053631	0	955	rps12 (0.9%); ycf1 (11.0%)
	pt	AdChr31	92.699	452	31	2	126370	126821	1079431	1079880	0	651	rps12 (0.6%); ndhE (8.5%); psaC (72.4%)
	pt	AdChr31	89.56	182	19	0	3452	3633	1525288	1525469	1.6e-56	231	trnK-UUU (6.9%); matK (11.9%)
	pt	AdChr31	94.323	458	25	1	119321	119777	1710789	1711246	0	701	rps12 (0.6%); ycf1 (8.0%)
	pt	AdChr31	91.08	426	29	4	80979	81403	1893345	1893762	1.08e-157	568	rps12 (0.6%); petD (34.7%)
	pt	AdChr31	95.805	882	15	7	49655	50536	2307247	2308106	0	1404	trnL-UAA (92.3%)
	pt	AdChr31	83.753	437	56	8	38610	39038	2662384	2662813	4.16e-107	399	rps14 (100.0%)
	pt	AdChr31	93.069	101	5	2	154009	154108	2670362	2670461	5.98e-31	147	ycf2 (1.4%)
	pt	AdChr31	90.476	147	5	2	88092	88238	2705291	2705428	1.27e-42	185	rps3 (4.9%); rpl22 (14.7%)
	pt	AdChr31	95.977	174	7	0	117646	117819	3110967	3111140	4.37e-72	283	ycf1 (3.0%)
	pt	AdChr31	95.977	174	6	1	117646	117819	3132984	3133156	1.57e-71	281	ycf1 (3.0%)
	pt	AdChr31	91.409	291	18	3	44676	44966	3288632	3288915	6.96e-105	392	ycf3 (14.4%)
	pt	AdChr31	84.146	246	17	4	76449	76693	3288941	3289165	1.25e-52	219
	pt	AdChr31	93.78	209	10	3	60372	60580	3360127	3360332	2e-80	311
	pt	AdChr31	96.335	191	7	0	51706	51896	3360330	3360520	1.55e-81	315	ndhJ (25.4%)
	pt	AdChr31	99.262	271	2	0	92120	92390	3541216	3541486	2.4e-134	490	ycf2 (3.9%)
	pt	AdChr31	91.781	73	6	0	122043	122115	3601570	3601642	1.31e-17	102	ndhH (3.3%); ndhA (1.4%)
	pt	AdChr31	93.289	149	10	0	122043	122191	3601651	3601799	3.47e-53	220	ndhH (3.3%); ndhA (4.8%)
	pt	AdChr31	95.466	397	16	1	133730	134124	3601802	3602198	3.76e-177	632	rps12 (0.5%); ndhF (17.8%)
	pt	AdChr31	85.34	191	26	2	83961	84149	3602198	3602388	5.85e-46	196	rpl36 (100.0%)
	pt	AdChr31	86.756	521	43	14	67539	68051	3602381	3602883	2.33e-154	556
	pt	AdChr31	91.509	106	7	2	31408	31511	4258443	4258548	2.15e-30	145	trnY-GUA (36.9%)
	pt	AdChr31	80.928	194	22	7	121682	121874	4716373	4716552	1e-28	139	ndhH (16.2%)
	pt	AdChr31	89.583	192	13	3	145249	145433	4754621	4754812	3.45e-58	237
	pt	AdChr31	83.652	471	59	7	12962	13429	4994789	4995244	1.91e-115	427	atpF (34.5%)
	pt	AdChr31	91.29	310	27	0	156586	156895	5166947	5167256	2.47e-114	424	ycf2 (4.5%)
	pt	AdChr31	92.488	213	12	4	115736	115944	5321021	5321233	1.21e-77	302	ycf1 (3.7%)
	pt	AdChr31	83.036	112	9	4	18782	18892	5520130	5520232	7.9e-15	93.5	rpoC2 (2.6%)
	pt	AdChr31	97.222	180	5	0	94106	94285	5687945	5688124	9.32e-79	305	ycf2 (2.6%)
	pt	AdChr31	97.26	73	1	1	94039	94111	5693154	5693225	1.01e-23	122	ycf2 (1.0%)
	pt	AdChr31	87.311	1387	173	3	109402	110787	5929187	5930571	0	1583	rps12 (1.9%); trnA-UGC (21.1%); rrn23S (36.8%)
	pt	AdChr31	92.225	463	33	3	158599	159061	5930565	5931024	0	652
	pt	AdChr31	87.385	325	26	5	27621	27943	5931025	5931336	7.05e-95	359	rpoB (5.7%)
	pt	AdChr31	89.181	342	34	3	75154	75495	5931333	5931671	2.47e-114	424	rps12 (0.5%); clpP (15.8%)
	pt	AdChr31	90.446	157	15	0	20064	20220	5931674	5931830	2.7e-49	207	rpoC2 (3.7%)
	pt	AdChr31	86.417	427	42	8	20210	20636	5935793	5936203	3.15e-123	453	rpoC2 (10.2%)
	pt	AdChr31	88.565	481	55	0	107946	108426	5936218	5936698	1.07e-162	584	rps12 (0.7%); trnI-GAU (46.6%)
	pt	AdChr31	84.631	488	45	17	123164	123635	6001869	6002342	6.76e-125	459	rps12 (0.7%); ndhA (21.1%)
	pt	AdChr31	88.773	481	53	1	140601	141080	6032524	6033004	8.27e-164	588	rps12 (0.7%); trnI-GAU (46.6%)
	pt	AdChr31	87.282	574	58	7	20064	20636	6033019	6033578	6.26e-180	641	rpoC2 (13.7%)
	pt	AdChr31	90.145	345	32	2	75154	75498	6033578	6033920	1.46e-121	448	rps12 (0.5%); clpP (15.9%)
	pt	AdChr31	89.571	326	29	2	27621	27943	6033917	6034240	6.91e-110	409	rpoB (5.7%)
	pt	AdChr31	93.785	177	11	0	90251	90427	6034241	6034417	4.4e-67	267
	pt	AdChr31	89.605	481	49	1	140601	141080	6085106	6085586	1.76e-170	610	rps12 (0.7%); trnI-GAU (46.6%)
	pt	AdChr31	86.934	574	59	8	20064	20636	6085601	6086159	1.35e-176	630	rpoC2 (13.7%)
	pt	AdChr31	89.855	345	33	2	75154	75498	6086159	6086501	6.81e-120	442	rps12 (0.5%); clpP (15.9%)
	pt	AdChr31	90.462	325	28	2	27621	27943	6086498	6086821	6.86e-115	425	rpoB (5.7%)
	pt	AdChr31	94.915	177	9	0	90251	90427	6086822	6086998	2.03e-70	278
	pt	AdChr31	86.652	1386	183	2	109402	110787	6197539	6198922	0	1533	rps12 (1.9%); trnA-UGC (21.1%); rrn23S (36.8%)
	pt	AdChr31	89.44	464	45	3	158599	159061	6198916	6199376	3.85e-162	582
	pt	AdChr31	91.641	323	25	2	27621	27943	6199377	6199697	5.26e-121	446	rpoB (5.7%)
	pt	AdChr31	88.63	343	31	3	75154	75495	6199694	6200029	1.92e-110	411	rps12 (0.5%); clpP (15.8%)
	pt	AdChr31	90.411	438	40	1	20064	20501	6200032	6200467	6.43e-160	575	rpoC2 (10.4%)
	pt	AdChr31	86.878	1387	179	3	109402	110787	6228199	6229583	0	1550	rps12 (1.9%); trnA-UGC (21.1%); rrn23S (36.8%)
	pt	AdChr31	88.578	464	49	3	158599	159061	6229577	6230037	1.8e-155	560
	pt	AdChr31	91.667	324	23	4	27621	27943	6230038	6230358	5.26e-121	446	rpoB (5.7%)
	pt	AdChr31	88.953	344	28	6	75154	75495	6230355	6230690	4.13e-112	416	rps12 (0.5%); clpP (15.8%)
	pt	AdChr31	91.247	457	40	0	20064	20520	6230693	6231149	2.27e-174	623	rpoC2 (10.9%)
	pt	AdChr31	88.565	481	53	1	107946	108426	6231247	6231725	3.85e-162	582	rps12 (0.7%); trnI-GAU (46.6%)
	pt	AdChr31	93.333	180	12	0	158599	158778	6304299	6304478	4.4e-67	267
	pt	AdChr31	91.667	324	25	2	27621	27943	6304479	6304801	1.46e-121	448	rpoB (5.7%)
	pt	AdChr31	90.058	342	32	2	75154	75495	6304798	6305137	6.81e-120	442	rps12 (0.5%); clpP (15.8%)
	pt	AdChr31	87.826	575	54	8	20064	20636	6305140	6305700	0	660	rpoC2 (13.7%)
	pt	AdChr31	88.501	487	48	8	107946	108425	6305715	6306200	3.85e-162	582	rps12 (0.7%); trnI-GAU (46.6%)
	pt	AdChr31	88.333	300	29	3	81315	81612	6518405	6518700	9.13e-94	355	petD (24.3%)
	pt	AdChr31	87.402	381	43	5	81315	81692	6567005	6567383	4.1e-117	433	rps12 (0.5%); petD (30.9%)
	pt	AdChr31	86.877	381	41	6	81315	81692	6637715	6638089	1.15e-112	418	rps12 (0.5%); petD (30.9%)
	pt	AdChr31	87.664	381	43	4	81315	81692	6660971	6661350	2.45e-119	440	rps12 (0.5%); petD (30.9%)
	pt	AdChr31	86.957	115	12	3	49105	49219	6899883	6899994	7.79e-25	126
	pt	AdChr31	85.263	95	11	3	49125	49219	6900435	6900526	2.2e-15	95.3
	pt	AdChr31	96.14	285	11	0	34941	35225	6912754	6913038	4.04e-127	466	psbD (18.2%); psbC (10.1%)
	pt	AdChr31	92.308	104	5	2	99639	99742	7336187	7336287	2.15e-30	145
	pt	AdChr31	97.872	47	1	0	156287	156333	7336301	7336347	1.71e-11	82.4	ycf2 (0.7%)
	pt	AdChr31	92.405	79	6	0	1014	1092	7336465	7336543	6.06e-21	113	psbA (7.3%)
	pt	AdChr31	94.382	89	5	0	93992	94080	7336709	7336797	3.6e-28	137	ycf2 (1.3%)
	pt	AdChr31	95.833	96	3	1	149740	149835	7336796	7336890	3.57e-33	154
	pt	AdChr31	91.667	96	8	0	129913	130008	7336890	7336985	4.65e-27	134	trnL-UAG (98.8%)
	pt	AdChr31	92.593	108	8	0	4868	4975	7384613	7384720	9.93e-34	156
	pt	AdChr31	87	200	24	2	156013	156211	8601904	8602102	2.68e-54	224	ycf2 (2.9%)
	pt	AdChr32	87.692	390	33	15	33247	33631	3124308	3124687	2.45e-119	440
	pt	AdChr32	85.321	218	20	4	69538	69751	3125212	3125421	1.62e-51	215
	pt	AdChr32	93.974	780	41	5	92926	93705	3134925	3135698	0	1175	rps12 (1.1%); ycf2 (11.3%)
	pt	AdChr32	89.087	449	45	4	29050	29496	3290535	3290981	8.38e-154	555	trnC-GCA (87.5%)
	pt	AdChr32	90.955	597	48	5	123446	124040	4706856	4707448	0	798	rps12 (0.8%); ndhA (26.6%)
	pt	AdChr32	86.679	563	73	2	107128	107688	6288148	6288710	2.27e-174	623	rps12 (0.8%); rrn16S (13.7%); trnI-GAU (6.0%)
	pt	AdChr32	94.098	305	16	2	137674	137976	6641127	6641431	5.23e-126	462	rrn23S (10.7%)
	pt	AdChr32	98.141	269	2	3	10118	10383	6760966	6761234	4.04e-127	466	trnR-UCU (100.0%)
	pt	AdChr32	99.601	9514	21	12	10405	19912	6761195	6770697	0	17343	atpA (100.0%); atpF (100.0%); atpH (100.0%); atpI (100.0%); rps2 (100.0%); rpoC2 (60.3%)
	pt	AdChr32	91.447	152	10	3	139597	139747	6957225	6957374	9.73e-49	206	trnA-UGC (17.3%)
	pt	AdChr32	88.424	311	31	3	144143	144453	8314449	8314754	3.26e-98	370	rps12 (0.4%)
	pt	AdChr32	97.441	469	11	1	91820	92288	8324222	8324689	0	798	rps12 (0.7%); ycf2 (6.8%)
	pt	AdChr32	79.808	312	47	9	98780	99091	8647485	8647780	5.81e-51	213	trnL-CAA (59.3%)
	pt	AdChr32	92.958	284	16	1	87336	87619	8964200	8964479	1.92e-110	411	rps3 (23.1%)
	pt	AdChr32	88.976	127	9	4	5116	5242	10588588	10588709	1.29e-32	152
	pt	AdChr32	83.333	624	91	7	138418	139035	10962891	10963507	1.39e-156	564	rps12 (0.9%); rrn23S (22.0%)
	pt	AdChr32	89.32	206	19	3	70581	70784	11003412	11003616	9.52e-64	255	trnP-UGG (100.0%)
	pt	AdChr33	97.222	36	1	0	46755	46790	988059	988094	2.23e-05	62.1
	pt	AdChr33	96.119	438	11	4	32930	33366	1326589	1327021	0	710
	pt	AdChr33	94.286	175	10	0	21384	21558	3078177	3078351	1.22e-67	268	rpoC2 (4.2%)
	pt	AdChr33	95.652	92	3	1	69328	69418	3350175	3350266	5.98e-31	147
	pt	AdChr33	93.827	81	5	0	59156	59236	3645608	3645688	1.01e-23	122	rbcL (5.5%)
	pt	AdChr33	92.105	228	12	2	9600	9821	3662922	3663149	4.31e-82	316	trnS-CGA (27.0%)
	pt	AdChr33	96.154	78	2	1	75357	75433	3719026	3719103	7.79e-25	126	clpP (3.5%)
	pt	AdChr33	86.971	307	23	4	148	454	4315531	4315820	5.53e-86	329
	pt	AdChr33	89.583	144	14	1	64613	64756	5050618	5050760	1.64e-41	182
	pt	AdChr33	91.388	418	31	5	72822	73239	5075475	5075887	1.08e-157	568	rpl20 (100.0%)
	pt	AdChr33	79.121	455	61	11	45587	46014	5255507	5255954	4.37e-72	283	ycf3 (21.2%)
	pt	AdChr33	92.056	214	17	0	157210	157423	5531475	5531688	1.21e-77	302	ycf2 (3.1%)
	pt	AdChr33	93.023	473	29	2	95481	95953	5531697	5532165	0	688	rps12 (0.7%); ycf2 (6.9%)
	pt	AdChr33	100	279	0	0	132416	132694	6188159	6188437	3.96e-142	516	ndhF (12.6%)
	pt	AdChr33	98.94	283	2	1	132413	132694	6200737	6201019	8.56e-139	505	ndhF (12.7%)
	pt	AdChr33	96.466	283	8	2	132414	132694	6435508	6435790	4.04e-127	466	ndhF (12.7%)
	pt	AdChr33	86.599	1388	170	10	80868	82254	6629947	6631319	0	1519	rps12 (1.9%); petD (100.0%)
	pt	AdChr33	86.448	487	62	4	83871	84356	6631317	6631800	1.41e-146	531	rps12 (0.7%); rps11 (3.4%); rpl36 (100.0%)
	pt	AdChr33	85.899	1390	177	12	80868	82254	6724346	6725719	0	1463	rps12 (1.9%); petD (100.0%)
	pt	AdChr33	87.269	487	58	4	83871	84356	6725717	6726200	3.01e-153	553	rps12 (0.7%); rps11 (3.4%); rpl36 (100.0%)
	pt	AdChr33	91.88	234	18	1	28747	28980	8807949	8808181	7.15e-85	326
	pt	AdChr33	86.667	120	14	2	150891	151010	9080380	9080497	1.67e-26	132	ycf2 (1.2%)
	pt	AdChr33	92.578	256	10	5	142	397	9080494	9080740	7.05e-95	359
	pt	AdChr33	90.225	3734	275	25	147922	151652	9764228	9767874	0	4791	ndhB (60.2%); trnL-CAA (100.0%); ycf15 (100.0%); ycf2 (10.5%)
	pt	AdChr33	89.272	12789	1241	67	135121	147898	9767871	9780539	0	15895	rps12 (14.7%); trnR-ACG (100.0%); rrn5S (100.0%); rrn4.5S (100.0%); rrn23S (100.0%); trnA-UGC (100.0%); trnI-GAU (100.0%); rrn16S (100.0%); trnV-GAC (100.0%); rps7 (100.0%); ndhB (38.7%)
	pt	AdChr33	91.135	282	18	5	14846	15123	10418040	10418318	7e-100	375
	pt	AdChr34	90.625	224	18	2	2216	2439	77208	77428	2.02e-75	294	trnK-UUU (8.5%); matK (10.7%)
	pt	AdChr34	90.909	341	26	3	64966	65304	127072	127409	3.15e-123	453	cemA (6.8%)
	pt	AdChr34	88.177	203	18	2	28401	28598	420433	420634	3.45e-58	237
	pt	AdChr34	85.733	750	98	5	44259	45003	1889338	1890083	0	784	ycf3 (26.9%)
	pt	AdChr34	84.181	904	110	13	43499	44400	1890323	1891195	0	846	psaA (4.2%)
	pt	AdChr34	89.262	149	15	1	146896	147043	2310349	2310497	1.27e-42	185	ndhB (0.1%)
	pt	AdChr34	97.576	330	7	1	145030	145359	3441796	3442124	1.39e-156	564	rps12 (0.5%)
	pt	AdChr34	97.436	39	1	0	123698	123736	3441798	3441836	4.79e-07	67.6	ndhA (1.7%)
	pt	AdChr34	93.74	655	40	1	39129	39782	4581513	4582167	0	981	psaB (29.6%)
	pt	AdChr34	87.259	518	53	7	64225	64731	4788670	4789185	4.97e-161	579	ycf4 (8.6%)
	pt	AdChr34	87.621	517	51	8	64225	64731	4869033	4869546	8.27e-164	588	ycf4 (8.6%)
	pt	AdChr34	89.513	267	22	4	91447	91711	5625427	5625689	4.28e-87	333	ycf2 (3.8%)
	pt	AdChr34	84.158	404	46	10	134964	135362	5751640	5752030	7e-100	375	rps12 (0.6%)
	pt	AdChr34	91.083	157	10	3	158144	158300	6041393	6041545	7.52e-50	209	rpl23 (55.3%)
	pt	AdChr34	83.951	162	10	8	15944	16105	6660991	6661136	2.78e-29	141	atpI (21.6%)
	pt	AdChr34	84.711	726	77	9	149944	150668	6829555	6830247	0	695	trnL-CAA (46.9%); ycf15 (13.8%)
	pt	AdChr34	86.458	96	11	2	24492	24586	7356457	7356551	3.65e-18	104	rpoC1 (2.5%)
	pt	AdChr34	90.411	73	7	0	24326	24398	7356660	7356732	6.11e-16	97.1	rpoC1 (2.5%)
	pt	AdChr34	90.217	184	18	0	83009	83192	7646364	7646547	2.67e-59	241	rpoA (18.6%)
	pt	AdChr34	86.321	212	29	0	43458	43669	7861833	7862044	1.6e-56	231	psaA (6.0%)
	pt	AdChr34	82.948	346	46	8	60406	60746	8243582	8243919	4.34e-77	300
	pt	AdChr34	87.353	340	22	9	35381	35720	8601308	8601626	3.26e-98	370	psbC (23.8%)
	pt	AdChr34	88	400	21	11	48635	49026	9067713	9068093	1.46e-121	448	trnT-UGU (100.0%)
	pt	AdChr34	92.931	481	33	1	52146	52626	9068091	9068570	0	699	ndhJ (22.2%); ndhK (35.4%)
	pt	AdChr34	94.69	113	6	0	153647	153759	9104171	9104283	7.63e-40	176	ycf2 (1.6%)
	pt	AdChr34	94.69	113	6	0	153647	153759	9193637	9193749	7.63e-40	176	ycf2 (1.6%)
	pt	AdChr34	80.593	371	41	15	7580	7948	9461827	9462168	2.65e-64	257	psbK (94.1%)
	pt	AdChr34	85	180	18	5	129197	129376	10194243	10194413	2.74e-39	174	ccsA (18.2%)
	pt	AdChr34	93.017	1432	83	10	1	1424	11932656	11934078	0	2074	trnH-GUG (100.0%); psbA (79.2%)
	pt	AdChr34	90.58	138	10	3	159887	160024	11934088	11934222	5.89e-41	180
	pt	AdChr34	97.222	72	2	0	87801	87872	11934293	11934364	1.01e-23	122	rps3 (10.8%)
	pt	AdChr34	93.793	145	8	1	87627	87770	11934362	11934506	4.49e-52	217	rps3 (21.8%)
	pt	AdChr34	91.498	494	36	4	98002	98491	12493888	12494379	0	675	rps12 (0.7%); ycf2 (1.4%); ycf15 (100.0%)
	pt	AdChr34	92	475	33	3	125139	125612	12494378	12494848	0	662	rps12 (0.7%); ndhG (52.9%)
	pt	AdChr34	90.583	669	51	6	150363	151030	12494838	12495495	0	876	ycf15 (100.0%); ycf2 (1.5%)
	pt	AdChr34	90.772	661	52	8	114858	115516	12495488	12496141	0	874	rps12 (0.9%); ycf1 (11.6%)
	pt	AdChr34	96.183	131	5	0	95820	95950	12786735	12786865	1.62e-51	215	ycf2 (1.9%)
	pt	AdChr34	89.987	779	47	19	48376	49143	14400888	14401646	0	977	rps4 (5.6%); trnT-UGU (100.0%)
	pt	AdChr34	95.442	351	10	6	37883	38231	14401646	14401992	8.38e-154	555
	pt	AdChr34	92.336	274	15	5	37284	37557	14483556	14483823	1.16e-102	385	psbZ (52.9%)
	pt	AdChr35	83.194	1434	197	25	158585	159989	742793	744211	0	1273
	pt	AdChr35	87.824	386	45	2	152078	152462	2089354	2089738	1.13e-122	451	ycf2 (5.6%)
	pt	AdChr35	89.111	551	46	9	133599	134147	2089741	2090279	0	673	rps12 (0.8%); ndhF (24.8%)
	pt	AdChr35	87.105	791	83	7	123327	124116	2090275	2091047	0	878	rps12 (1.1%); ndhA (35.3%)
	pt	AdChr35	97.619	252	4	1	47149	47400	3139247	3139496	1.47e-116	431
	pt	AdChr35	98.065	930	13	4	119150	120076	3139486	3140413	0	1613	rps12 (1.3%); ycf1 (16.3%)
	pt	AdChr35	97.52	1008	20	4	7900	8906	3140439	3141442	0	1718	psbI (100.0%); trnS-GCU (100.0%)
	pt	AdChr35	77.778	90	19	1	47439	47527	3140897	3140986	0.004	54.7	trnS-GGA (100.0%)
	pt	AdChr35	85.761	309	43	1	156282	156590	3776835	3777142	7.15e-85	326	ycf2 (4.5%)
	pt	AdChr35	89.916	238	22	2	94781	95018	3777371	3777606	9.32e-79	305	ycf2 (3.4%)
	pt	AdChr35	85.289	605	78	6	124867	125469	4289444	4290039	1.36e-171	614	rps12 (0.8%); ndhI (7.1%); ndhG (26.0%)
	pt	AdChr35	86.708	647	57	12	139226	139854	4534350	4534985	0	691	rps12 (0.9%); rrn23S (1.7%); trnA-UGC (47.8%)
	pt	AdChr35	85.289	605	78	6	124867	125469	4811764	4812359	1.36e-171	614	rps12 (0.8%); ndhI (7.1%); ndhG (26.0%)
	pt	AdChr35	93.5	200	12	1	57920	58119	4851859	4852057	5.61e-76	296
	pt	AdChr35	91.537	579	43	3	63492	64069	5169703	5170276	0	793	ycf4 (63.2%)
	pt	AdChr35	92	425	33	1	61412	61836	5765334	5765757	4.94e-166	595	accD (28.7%)
	pt	AdChr35	84.536	194	22	4	60555	60746	6054908	6055095	1.27e-42	185
	pt	AdChr35	89.97	329	23	6	9521	9843	6210101	6210425	4.13e-112	416	trnS-CGA (39.4%)
	pt	AdChr35	90.171	234	19	4	126901	127132	8587827	8588058	1.21e-77	302	ndhD (9.3%)
	pt	AdChr35	87.5	192	24	0	141821	142012	8588059	8588250	9.66e-54	222	rrn16S (12.8%)
	pt	AdChr35	91.667	192	16	0	86867	87058	9280364	9280555	4.4e-67	267	rpl16 (12.1%)
	pt	AdChr35	96.753	308	9	1	26909	27215	9672913	9673220	5.12e-141	512	rpoB (9.5%)
	pt	AdChr35	97.354	189	2	3	158061	158248	9885757	9885943	1.2e-82	318	rpl23 (39.4%)
	pt	AdChr35	87.586	145	18	0	83189	83333	9987555	9987699	1.28e-37	169	rpoA (14.6%)
	pt	AdChr35	89.157	166	17	1	66148	66313	10061603	10061767	9.73e-49	206	petA (14.5%)
	pt	AdChr35	98.913	276	2	1	21055	21329	10137792	10138067	6.67e-135	492	rpoC2 (6.6%)
	pt	AdChr35	88.764	89	6	1	93980	94064	10140244	10140332	1.01e-18	106	ycf2 (1.2%)
	pt	AdChr35	91.247	377	33	0	97579	97955	10715227	10715603	1.42e-141	514	rps12 (0.5%); ycf2 (5.5%)
	pt	AdChr35	86.093	151	18	3	21371	21519	11318990	11319139	7.68e-35	159	rpoC2 (3.5%)
	pt	AdChr35	95.122	82	4	0	123947	124028	11564886	11564967	6.02e-26	130	ndhA (3.6%)
	pt	AdChr35	94.974	577	16	3	50521	51096	11752947	11753511	0	893	trnL-UAA (10.1%); trnF-GAA (100.0%)
	pt	AdChr35	94.112	2140	120	5	18953	21091	12475628	12477762	0	3249	rpoC2 (51.1%)
	pt	AdChr35	94.112	1104	57	7	126675	127774	12477757	12478856	0	1672	rps12 (1.5%); psaC (87.0%); ndhD (51.2%)
	pt	AdChr35	95.879	2378	86	11	123972	126349	12478854	12481219	0	3838	rps12 (3.3%); ndhA (15.4%); ndhI (100.0%); ndhG (100.0%); ndhE (84.6%)
	pt	AdChr35	93.313	329	22	0	121615	121943	12481203	12481531	3.1e-133	486	rps12 (0.5%); ndhH (27.7%)
	pt	AdChr35	95.722	1122	47	1	153997	155118	12481523	12482643	0	1805	ycf2 (16.3%)
	pt	AdChr35	92.512	414	30	1	150066	150479	12482642	12483054	6.39e-165	592
	pt	AdChr35	96.183	131	5	0	73505	73635	12483057	12483187	1.62e-51	215
	pt	AdChr35	93.277	119	4	2	76609	76726	12483182	12483297	9.86e-39	172
	pt	AdChr35	94.62	316	17	0	106645	106960	12483295	12483610	2.4e-134	490	rrn16S (21.1%)
	pt	AdChr35	94.015	401	24	0	29016	29416	12483614	12484014	6.34e-170	608	trnC-GCA (100.0%)
	pt	AdChr35	90.323	217	21	0	137871	138087	12484013	12484229	1.21e-72	285	rrn23S (7.7%)
	pt	AdChr35	94.217	709	37	1	72668	73376	12484226	12484930	0	1079	rpl20 (100.0%)
	pt	AdChr35	95.077	2336	95	6	60938	63270	12484925	12487243	0	3659	accD (100.0%); psaI (66.7%)
	pt	AdChr35	100	35	0	0	62512	62546	12486498	12486532	1.72e-06	65.8
	pt	AdChr35	91.036	502	40	5	92785	93285	12613291	12613788	0	673	rps12 (0.7%); ycf2 (7.3%)
	pt	AdChr35	92.188	192	12	1	97981	98172	12613787	12613975	1.22e-67	268	ycf2 (1.7%)
	pt	AdChr35	91.96	199	10	4	18791	18988	12613971	12614164	2.63e-69	274	rpoC2 (4.7%)
	pt	AdChr35	92.096	291	21	2	36642	36932	12614166	12614454	6.91e-110	409	trnS-UGA (100.0%)
	pt	AdChr35	91.613	155	10	3	79942	80095	12614480	12614632	2.09e-50	211	petB (10.4%)
	pt	AdChr35	96.241	133	5	0	33044	33176	12614722	12614854	1.25e-52	219
	pt	AdChr35	93.75	112	5	1	157461	157572	12614861	12614970	4.59e-37	167	ycf2 (1.6%)
	pt	AdChr35	90	220	15	5	69983	70200	12614943	12615157	2.03e-70	278	petG (71.1%)
	pt	AdChr35	95.666	323	14	0	154258	154580	12615160	12615482	3.06e-143	520	ycf2 (4.7%)
	pt	AdChr35	92.523	107	7	1	28737	28842	12615816	12615922	1.29e-32	152
	pt	AdChr35	93.836	146	8	1	127859	128003	12615923	12616068	1.25e-52	219	ndhD (9.4%)
	pt	AdChr35	95.714	140	5	1	55435	55574	12616067	12616205	2.68e-54	224	trnM-CAU (6.8%)
	pt	AdChr35	92.683	205	12	1	6532	6736	12616206	12616407	7.26e-75	292	rps16 (4.6%)
	pt	AdChr35	97.183	142	4	0	21301	21442	12616408	12616549	2.67e-59	241	rpoC2 (3.4%)
	pt	AdChr35	91.003	289	24	2	65373	65661	12616542	12616828	9e-104	388	cemA (41.7%)
	pt	AdChr35	94.712	208	9	2	158576	158783	12616828	12617033	9.26e-84	322
	pt	AdChr35	93.689	206	13	0	7096	7301	12617032	12617237	7.21e-80	309	trnQ-UUG (100.0%)
	pt	AdChr35	98.551	207	2	1	118673	118878	13904344	13904550	1.52e-96	364	ycf1 (3.6%)
	pt	AdChr35	93.893	131	8	0	60340	60470	14452965	14453095	1.63e-46	198
	pt	AdChr35	95.652	115	5	0	95177	95291	14453122	14453236	1.27e-42	185	ycf2 (1.7%)
	pt	AdChr35	94.561	717	37	2	21113	21828	14453227	14453942	0	1107	rpoC2 (11.0%); rpoC1 (3.1%)
	pt	AdChr35	89.916	119	12	0	140348	140466	14453944	14454062	3.57e-33	154	trnI-GAU (9.3%)
	pt	AdChr35	96.195	473	18	0	23516	23988	14454062	14454534	0	774	rpoC1 (16.7%)
	pt	AdChr35	85.714	84	7	5	135008	135089	14639548	14639628	4.75e-12	84.2
	pt	AdChr35	95.663	415	13	4	50590	51003	14722748	14723158	0	662	trnF-GAA (27.4%)
	pt	AdChr35	95.19	395	13	4	125550	125944	15004865	15005253	2.93e-173	619	rps12 (0.5%); ndhG (58.8%)
	pt	AdChr35	93.316	1122	43	4	33172	34290	15005343	15006435	0	1628	psbD (20.5%)
	pt	AdChr35	91.577	463	39	0	112303	112765	15006772	15007234	2.25e-179	640	rps12 (0.6%); rrn23S (9.2%); rrn4.5S (100.0%)
	pt	AdChr35	93.085	188	11	2	64598	64784	15007284	15007470	2.63e-69	274
	pt	AdChr35	89.216	102	11	0	38244	38345	15604263	15604364	2.17e-25	128	trnG-GCC (81.7%)
	pt	AdChr35	84.784	2011	249	26	88463	90441	15638144	15640129	0	1965	rps12 (2.8%); rpl22 (36.0%); rps19 (100.0%)
	pt	AdChr35	83.867	1500	196	21	158585	160052	15638144	15639629	0	1387
	pt	AdChr36	94.444	126	7	0	23001	23126	1120889	1121014	2.11e-45	195	rpoC1 (4.4%)
	pt	AdChr36	90.483	683	39	6	28508	29190	2183143	2183799	0	878	trnC-GCA (100.0%)
	pt	AdChr36	89.349	169	17	1	15493	15661	2516266	2516433	2.09e-50	211	atpI (22.6%)
	pt	AdChr36	89.391	443	36	6	91958	92399	2713662	2714094	1.4e-151	547	rps12 (0.6%); ycf2 (6.4%)
	pt	AdChr36	79.811	634	86	27	36329	36951	2722667	2723269	2.47e-114	424	psbC (12.2%); trnS-UGA (100.0%)
	pt	AdChr36	77.419	744	136	16	35487	36217	2723268	2723992	1.48e-111	414	psbC (51.3%)
	pt	AdChr36	89.568	278	27	1	154654	154931	2770077	2770352	1.18e-92	351	ycf2 (4.0%)
	pt	AdChr36	93.043	115	8	0	110503	110617	2770352	2770466	1.28e-37	169	rrn23S (4.1%)
	pt	AdChr36	86.364	286	34	4	110250	110532	2770467	2770750	2.59e-79	307	rrn23S (10.0%)
	pt	AdChr36	87.679	349	27	8	19188	19521	4293166	4293513	6.96e-105	392	rpoC2 (8.0%)
	pt	AdChr36	87.572	346	31	5	19188	19521	4294929	4295274	2.5e-104	390	rpoC2 (8.0%)
	pt	AdChr36	93.846	65	4	0	55246	55310	4562794	4562858	1.7e-16	99
	pt	AdChr36	98.268	231	4	0	73064	73294	4875613	4875843	8.93e-109	405	rpl20 (35.9%)
	pt	AdChr36	86.335	161	20	2	83303	83462	5142997	5143156	2.74e-39	174	rpoA (9.7%)
	pt	AdChr36	91.87	246	20	0	29056	29301	5149402	5149647	1.98e-90	344	trnC-GCA (79.2%)
	pt	AdChr36	87.446	3465	299	56	114421	117860	5505387	5508740	0	3864	rps12 (4.8%); ycf1 (59.6%)
	pt	AdChr36	92.64	394	28	1	18428	18821	6003038	6003430	3.87e-157	566	rpoC2 (9.4%)
	pt	AdChr36	89.16	369	30	6	128307	128673	6242750	6243110	1.13e-122	451	rps12 (0.5%); ndhD (13.9%)
	pt	AdChr36	93.296	179	12	0	2551	2729	7121559	7121737	1.58e-66	265	trnK-UUU (6.8%); matK (11.7%)
	pt	AdChr36	90.123	162	9	7	149532	149691	7121767	7121923	3.5e-48	204
	pt	AdChr36	91.705	217	16	2	58989	59204	7121933	7122148	4.34e-77	300	rbcL (14.8%)
	pt	AdChr36	92.063	252	18	1	154443	154694	7122149	7122398	3.28e-93	353	ycf2 (3.6%)
	pt	AdChr36	88.279	401	44	3	136350	136750	7122396	7122793	1.87e-130	477	rps12 (0.6%); rrn4.5S (14.6%); rrn23S (10.2%)
	pt	AdChr36	93.056	144	9	1	68462	68605	7122794	7122936	7.52e-50	209	psbL (94.0%); psbF (1.7%)
	pt	AdChr36	92.823	209	13	1	97954	98162	7122938	7123144	1.21e-77	302	ycf2 (2.1%)
	pt	AdChr36	83.934	666	52	39	58301	58949	7123140	7123767	2.97e-163	586	rbcL (9.8%)
	pt	AdChr36	90.504	337	26	1	81102	81438	7123764	7124094	2.45e-119	440	rps12 (0.5%); petD (27.5%)
	pt	AdChr36	93.902	246	13	2	6868	7113	7124096	7124339	3.26e-98	370
	pt	AdChr36	92.922	438	28	3	69580	70016	7124338	7124773	1.05e-177	634	petL (100.0%)
	pt	AdChr36	90.58	138	11	1	3347	3482	7124780	7124917	1.64e-41	182	trnK-UUU (5.1%); matK (8.9%)
	pt	AdChr36	93.478	230	15	0	3123	3352	7128532	7128761	7.1e-90	342	trnK-UUU (8.7%); matK (15.1%)
	pt	AdChr36	91.705	651	34	4	140476	141125	7128764	7129395	0	885	rps12 (0.9%); trnI-GAU (63.1%)
	pt	AdChr36	95.581	430	17	2	100412	100841	7129395	7129822	0	688	rps12 (0.6%); ndhB (19.4%)
	pt	AdChr36	95.785	949	32	4	96617	97563	7129823	7130765	0	1524	rps12 (1.3%); ycf2 (13.7%)
	pt	AdChr36	96.096	1255	44	4	118001	119255	7130766	7132015	0	2041	rps12 (1.7%); ycf1 (22.1%)
	pt	AdChr36	91.855	442	36	0	2679	3120	7132013	7132454	1.05e-172	617	trnK-UUU (16.8%); matK (29.1%)
	pt	AdChr36	92.056	214	5	3	12724	12936	7909218	7909420	2.61e-74	291	atpF (15.7%)
	pt	AdChr36	81.176	170	31	1	155816	155985	8091406	8091574	1.29e-27	135	ycf2 (2.5%)
	pt	AdChr36	85.714	147	21	0	9418	9564	8091582	8091728	9.93e-34	156	trnS-CGA (17.8%)
	pt	AdChr36	87.415	294	28	4	154084	154371	8209542	8209832	5.53e-86	329	ycf2 (4.2%)
	pt	AdChr36	85.714	147	21	0	9418	9564	8913058	8913204	9.93e-34	156	trnS-CGA (17.8%)
	pt	AdChr36	84.659	176	26	1	93041	93216	8913206	8913380	2.74e-39	174	ycf2 (2.5%)
	pt	AdChr36	94.63	838	29	15	8872	9703	11336596	11337423	0	1284	trnS-CGA (55.7%)
	pt	AdChr36	93.939	297	13	5	157194	157486	11337421	11337716	1.89e-120	444	ycf2 (4.2%)
	pt	AdChr36	89.348	751	60	15	53996	54736	11621499	11622239	0	926
	pt	AdChr37	89.781	137	13	1	12376	12512	650661	650796	2.74e-39	174	atpF (10.0%)
	pt	AdChr37	89.175	194	20	1	123138	123331	1079266	1079458	2.67e-59	241	ndhA (8.6%)
	pt	AdChr37	94.432	431	20	4	71118	71546	2139268	2139696	0	660	psaJ (56.6%)
	pt	AdChr37	91.099	191	16	1	12347	12537	2992572	2992761	2.65e-64	257	atpF (14.0%)
	pt	AdChr37	88.785	107	11	1	151725	151830	3245040	3245146	6.02e-26	130	ycf2 (1.5%)
	pt	AdChr37	83.737	867	56	53	37305	38159	3721694	3722487	0	741	psbZ (41.8%)
	pt	AdChr37	88.593	526	26	13	149417	149942	3722481	3722972	6.34e-170	608	trnL-CAA (50.6%)
	pt	AdChr37	92.565	538	38	2	93195	93731	3722970	3723506	0	771	rps12 (0.7%); ycf2 (7.8%)
	pt	AdChr37	89.233	873	90	2	52068	52937	4324513	4325384	0	1088	ndhJ (38.6%); ndhK (81.3%)
	pt	AdChr37	93.108	711	48	1	77447	78157	4711215	4711924	0	1040	rps12 (1.0%); psbB (46.5%)
	pt	AdChr37	88.462	130	15	0	24239	24368	4840423	4840552	2.76e-34	158	rpoC1 (4.6%)
	pt	AdChr37	84.932	73	11	0	59274	59346	4938749	4938821	2.86e-09	75	rbcL (4.9%)
	pt	AdChr37	88.983	236	14	2	99338	99572	5219442	5219666	1.57e-71	281
	pt	AdChr37	86.154	520	63	8	52070	52587	5264348	5264860	3.01e-153	553	ndhJ (38.2%); ndhK (29.6%)
	pt	AdChr37	90.426	94	8	1	18345	18437	6260334	6260427	1.01e-23	122	rpoC2 (2.2%)
	pt	AdChr37	92.632	285	18	1	39933	40217	6851480	6851761	2.48e-109	407	psaB (12.9%)
	pt	AdChr37	91.803	61	5	0	128785	128845	7142798	7142858	1.32e-12	86.1	ccsA (2.8%)
	pt	AdChr37	96.575	146	4	1	34227	34372	7307518	7307662	2.67e-59	241	psbD (13.7%)
	pt	AdChr37	97.26	146	2	2	34227	34372	7336970	7337113	5.73e-61	246	psbD (13.7%)
	pt	AdChr37	96.575	146	4	1	34227	34372	7358364	7358508	2.67e-59	241	psbD (13.7%)
	pt	AdChr37	93.082	159	9	1	123566	123722	7960960	7961118	1.6e-56	231	ndhA (7.0%)
	pt	AdChr37	91.824	159	11	1	123566	123722	8009664	8009822	3.47e-53	220	ndhA (7.0%)
	pt	AdChr37	89.677	155	15	1	149279	149433	8235273	8235426	5.85e-46	196
	pt	AdChr37	85.926	270	33	3	41576	41840	8450598	8450867	4.37e-72	283	psaA (11.7%)
	pt	AdChr37	91.406	128	11	0	65575	65702	9363731	9363858	7.63e-40	176	cemA (18.4%)
	pt	AdChr37	91.852	135	11	0	28507	28641	9599846	9599980	9.79e-44	189
	pt	AdChr37	92.105	114	3	2	82696	82809	10073793	10073900	9.93e-34	156	rpoA (11.5%)
	pt	AdChr37	94.375	480	26	1	140308	140786	10572691	10573170	0	736	rps12 (0.7%); trnI-GAU (40.4%)
	pt	AdChr37	94.48	942	34	8	65307	66247	12361010	12361934	0	1435	cemA (92.8%); petA (7.7%)
	pt	AdChr37	94.118	170	10	0	15742	15911	12369757	12369926	7.36e-65	259	atpI (22.7%)
	pt	AdChr37	95.319	940	40	3	65308	66247	12549703	12550638	0	1489	cemA (92.6%); petA (7.7%)
	pt	AdChr37	94.706	170	9	0	15742	15911	12566486	12566655	1.58e-66	265	atpI (22.7%)
	pt	AdChr37	91.139	79	6	1	25259	25336	12951404	12951482	1.01e-18	106	rpoB (2.4%)
	pt	AdChr37	93.735	6417	331	56	117963	124348	13610706	13617082	0	9557	rps12 (8.9%); ycf1 (38.6%); rps15 (100.0%); ndhH (100.0%); ndhA (100.0%)
	pt	AdChr37	92.446	9651	604	68	108337	117965	13624682	13634229	0	13668	rps12 (13.4%); trnI-GAU (30.9%); trnA-UGC (100.0%); rrn23S (100.0%); rrn4.5S (100.0%); rrn5S (100.0%); trnR-ACG (100.0%); trnN-GUU (100.0%); ycf1 (61.4%)
	pt	AdChr37	91.948	6197	424	43	134511	140689	13628090	13634229	0	8610	rps12 (8.6%); trnN-GUU (100.0%); trnR-ACG (100.0%); rrn5S (100.0%); rrn4.5S (100.0%); rrn23S (100.0%); trnA-UGC (100.0%); trnI-GAU (31.0%)
	pt	AdChr37	97.874	16789	282	59	91545	108302	13634234	13650978	0	28956	rps12 (23.4%); ycf2 (95.2%); ycf15 (100.0%); trnL-CAA (100.0%); ndhB (100.0%); rps7 (100.0%); trnV-GAC (100.0%); rrn16S (100.0%); trnI-GAU (65.7%)
	pt	AdChr37	100	38	0	0	123698	123735	13638823	13638860	3.7e-08	71.3	ndhA (1.7%)
	pt	AdChr37	90.26	308	11	5	103560	103867	13934236	13934524	1.16e-102	385	rps12 (0.4%)
	pt	AdChr37	97.368	38	1	0	123698	123735	13934395	13934432	1.72e-06	65.8	ndhA (1.7%)
	pt	AdChr38	86.058	208	24	5	81370	81575	886204	886408	1.25e-52	219	petD (16.8%)
	pt	AdChr38	86.695	233	17	8	21733	21964	1317544	1317763	5.73e-61	246	rpoC1 (7.9%)
	pt	AdChr38	91.667	168	7	4	28701	28868	1320163	1320323	7.47e-55	226
	pt	AdChr38	87.778	90	11	0	36399	36488	1320335	1320424	1.01e-18	106	psbC (6.3%)
	pt	AdChr38	93.59	156	10	0	14010	14165	1320424	1320579	4.46e-57	233	atpH (54.9%)
	pt	AdChr38	88.679	424	34	8	102149	102570	2166391	2166802	8.56e-139	505	rps12 (0.6%); rps7 (56.2%)
	pt	AdChr38	88.072	503	54	4	8124	8621	2189058	2189559	6.39e-165	592	psbI (100.0%); trnS-GCU (100.0%)
	pt	AdChr38	90.932	397	21	3	69453	69836	3232842	3233236	3.06e-143	520
	pt	AdChr38	96.599	147	5	0	151758	151904	3316203	3316349	2.06e-60	244	ycf2 (2.1%)
	pt	AdChr38	82.5	200	18	5	153159	153341	3522850	3523049	7.68e-35	159	ycf2 (2.6%)
	pt	AdChr38	83.173	416	50	6	26264	26679	3569680	3570075	5.45e-96	363	rpoB (12.9%)
	pt	AdChr38	85.026	768	66	23	11906	12664	3581476	3582203	0	736	atpA (7.7%); atpF (42.1%)
	pt	AdChr38	97.938	388	3	1	46838	47220	3585159	3585546	0	667
	pt	AdChr38	92.208	77	5	1	12260	12335	3651026	3651102	2.82e-19	108	atpF (5.5%)
	pt	AdChr38	73.977	342	63	12	12263	12596	3656089	3656412	1.69e-21	115	atpF (24.6%)
	pt	AdChr38	92	75	4	2	121135	121208	3941134	3941207	3.65e-18	104	ndhH (6.2%)
	pt	AdChr38	92.157	51	4	0	64205	64255	3950821	3950871	1.03e-08	73.1	ycf4 (9.0%)
	pt	AdChr38	86.792	53	4	3	32914	32964	4235986	4236037	0.001	56.5
	pt	AdChr38	87.091	550	68	3	44630	45178	4774011	4774558	2.93e-173	619	ycf3 (27.2%)
	pt	AdChr38	84.383	397	49	10	118473	118866	4888848	4889234	1.95e-100	377	rps12 (0.5%); ycf1 (6.9%)
	pt	AdChr38	90.637	534	49	1	52231	52764	5025698	5026230	0	708	ndhJ (4.4%); ndhK (55.8%)
	pt	AdChr38	92.908	141	8	2	88340	88480	5138422	5138560	3.5e-48	204	rpl22 (30.7%)
	pt	AdChr38	87.433	374	39	2	126715	127081	5395147	5395519	2.47e-114	424	rps12 (0.5%); psaC (70.7%); ndhD (5.9%)
	pt	AdChr38	91.667	300	23	2	148043	148340	5472182	5472481	1.48e-111	414	ndhB (13.4%)
	pt	AdChr38	94.393	535	28	1	72156	72688	5692756	5693290	0	821	rps18 (100.0%)
	pt	AdChr38	94.393	107	4	1	145388	145492	5840626	5840732	5.94e-36	163
	pt	AdChr38	96.774	279	7	1	85931	86209	5951180	5951456	1.45e-126	464	rpl16 (17.6%)
	pt	AdChr38	96.682	633	14	4	1950	2578	5951454	5952083	0	1046	trnK-UUU (23.9%); matK (19.9%)
	pt	AdChr38	81.717	629	101	12	152802	153423	5954009	5954630	5.12e-141	512	ycf2 (9.0%)
	pt	AdChr38	79.07	387	64	8	120972	121345	6381636	6382018	4.43e-62	250	rps12 (0.5%); ndhH (31.6%)
	pt	AdChr38	93.48	1641	90	5	26531	28164	6439213	6440843	0	2422	rpoB (39.6%)
	pt	AdChr38	92.871	2104	144	6	142491	144593	6440843	6442941	0	3049	rps12 (2.9%); rrn16S (46.4%); trnV-GAC (100.0%)
	pt	AdChr38	92.823	2104	144	6	104433	106535	6482474	6484571	0	3042	rps12 (2.9%); trnV-GAC (100.0%); rrn16S (46.5%)
	pt	AdChr38	99.694	1634	2	1	26531	28164	6484571	6486201	0	2987	rpoB (39.6%)
	pt	AdChr38	99.572	1636	2	3	26531	28164	6494110	6495742	0	2977	rpoB (39.6%)
	pt	AdChr38	93.023	2107	139	7	142491	144593	6495742	6497844	0	3070	rps12 (2.9%); rrn16S (46.4%); trnV-GAC (100.0%)
	pt	AdChr38	85.171	263	31	8	92039	92293	6623299	6623561	5.69e-66	263	ycf2 (3.7%)
	pt	AdChr38	90.574	244	20	2	64591	64832	6892375	6892617	3.33e-83	320
	pt	AdChr38	90.323	124	10	2	113119	113242	7639648	7639769	2.14e-35	161	rrn5S (23.7%)
	pt	AdChr38	89.531	277	27	2	146827	147103	8184463	8184737	4.25e-92	350	ndhB (2.8%)
	pt	AdChr38	95.455	704	29	2	52327	53030	9801450	9802150	0	1120	ndhK (95.0%)
	pt	AdChr38	95.035	705	33	2	52327	53030	9907279	9907982	0	1107	ndhK (95.0%)
	pt	AdChr38	95.789	190	7	1	15234	15423	11901813	11902001	9.32e-79	305
	pt	AdChr39	92.342	444	32	2	39352	39795	44441	44882	1.35e-176	630	psaB (20.1%)
	pt	AdChr39	96.466	481	17	0	109992	110472	585029	585509	0	795	rps12 (0.7%); rrn23S (17.1%)
	pt	AdChr39	96.732	306	7	1	104690	104995	585511	585813	2.38e-139	507	rps12 (0.4%)
	pt	AdChr39	97.321	224	5	1	66967	67190	586136	586358	5.41e-101	379	petA (17.5%)
	pt	AdChr39	98.246	171	3	0	34040	34210	586578	586748	4.34e-77	300	psbD (13.0%)
	pt	AdChr39	91.051	514	25	11	75866	76371	780140	780640	0	675	rps12 (0.7%); clpP (23.3%)
	pt	AdChr39	89.362	188	20	0	38760	38947	1329051	1329238	3.45e-58	237	rps14 (61.7%)
	pt	AdChr39	93	500	30	4	38324	38822	1329236	1329731	0	725	trnfM-CAU (100.0%); rps14 (46.9%)
	pt	AdChr39	93.607	438	25	3	61914	62349	1329729	1330165	0	651	accD (29.4%)
	pt	AdChr39	94.311	457	26	0	103588	104044	1330167	1330623	0	701	rps12 (0.6%)
	pt	AdChr39	92.255	581	24	6	46300	46878	1330617	1331178	0	804	ycf3 (8.7%)
	pt	AdChr39	90.406	271	15	4	128641	128910	1331366	1331626	5.49e-91	346	ccsA (9.4%)
	pt	AdChr39	95.397	239	5	1	135910	136142	1496089	1496327	7e-100	375	rrn5S (73.3%)
	pt	AdChr39	93.296	179	12	0	24798	24976	1767303	1767481	1.58e-66	265	rpoB (5.5%)
	pt	AdChr39	91.693	313	24	1	54172	54484	3646585	3646895	4.1e-117	433
	pt	AdChr39	94.101	356	19	1	125209	125562	3646892	3647247	2.35e-149	540	rps12 (0.5%); ndhG (43.5%)
	pt	AdChr39	88.264	409	28	6	30184	30592	3662023	3662411	8.68e-129	472	psbM (100.0%)
	pt	AdChr39	92.593	270	14	5	5624	5893	3662432	3662695	4.19e-102	383	rps16 (23.4%)
	pt	AdChr39	98	150	3	0	117964	118113	3938922	3939071	2.05e-65	261	ycf1 (2.6%)
	pt	AdChr39	91.259	286	21	3	136260	136545	3985010	3985291	3.24e-103	387	rrn4.5S (100.0%); rrn23S (2.9%)
	pt	AdChr39	91.336	277	23	1	113070	113345	3985285	3985561	1.95e-100	377	rrn5S (61.1%)
	pt	AdChr39	89.916	238	24	0	146354	146591	3985557	3985794	2.59e-79	307	rps7 (50.6%)
	pt	AdChr39	88.186	237	28	0	97362	97598	4402513	4402749	4.37e-72	283	ycf2 (3.4%)
	pt	AdChr39	92.164	536	26	5	81080	81604	4971717	4972247	0	743	rps12 (0.7%); petD (42.9%)
	pt	AdChr39	92.5	240	17	1	48183	48422	4972247	4972485	7.1e-90	342	rps4 (37.5%)
	pt	AdChr39	93.438	320	17	3	154210	154528	6014317	6014633	8.68e-129	472	ycf2 (4.6%)
	pt	AdChr39	96.748	123	4	0	33561	33683	6014627	6014749	9.73e-49	206
	pt	AdChr39	92.958	142	8	2	72388	72528	6562349	6562489	9.73e-49	206	rps18 (45.8%)
	pt	AdChr39	92.81	153	9	1	75674	75826	6562486	6562636	3.47e-53	220	clpP (7.0%)
	pt	AdChr39	88.462	104	6	1	112959	113056	6636886	6636989	3.62e-23	121	rrn5S (28.2%)
	pt	AdChr39	94.068	118	5	2	14727	14842	6699294	6699411	2.12e-40	178
	pt	AdChr39	92.381	105	8	0	92072	92176	6915475	6915579	4.62e-32	150	ycf2 (1.5%)
	pt	AdChr39	86.792	159	11	1	95821	95979	6982847	6982995	1.28e-37	169	ycf2 (2.3%)
	pt	AdChr39	86.31	1008	82	21	149154	150146	6984036	6985002	0	1046	ndhB (4.5%); trnL-CAA (100.0%)
	pt	AdChr39	90.594	202	18	1	149748	149949	6987253	6987453	4.4e-67	267	trnL-CAA (59.3%)
	pt	AdChr39	94.886	352	12	3	1745	2095	7560538	7560884	5.05e-151	545	trnK-UUU (6.3%)
	pt	AdChr39	98.338	361	4	2	131117	131476	8222455	8222814	3.76e-177	632	rps12 (0.5%)
[truncated: 6,363 more rows]
