# Supplementary material for: Mitogenome Characteristics and Intracellular Gene Transfer Analysis of Four Adansonia Species
Source: Genes (Basel). 2025 Jul 21;16(7):846. doi: 10.3390/genes16070846 (PMC12295798; doi:10.3390/genes16070846)
Supplement: Supplementary file 1 [file genes-16-00846-s001.zip › Table S6.xlsx]

## Sheet: Sheet1
Table S6. NUMT annotation results for four Adansonia species.
Species	query	refer	identity	alignment length	mismatches	gap openings	q.start	q.end	s.start	s.end	e-value	bit score	Annotation Results
Adansonia digitata	mt	AdChr01	84.772	197	30	0	420094	420290	7826219	7826415	6.18e-46	198	atp4 (33.5%)
	mt	AdChr01	97.222	72	2	0	205375	205446	11616249	11616320	3.82e-23	122	atp9 (31.6%)
	mt	AdChr01	91.603	262	22	0	432069	432330	7997568	7997829	2.07e-95	363	cob (22.1%)
	mt	AdChr01	97.368	38	1	0	257198	257235	11615630	11615667	6.54e-06	65.8
	mt	AdChr01	87.023	131	12	2	329280	329410	8420729	8420854	2.94e-29	143
	mt	AdChr01	85.496	131	14	2	329280	329410	8654394	8654519	6.35e-26	132
	mt	AdChr01	98.439	3267	46	2	196566	199828	11612987	11616252	0	5746	nad2 (1.2%); trnM-CAU (100.0%)
	mt	AdChr01	94.783	115	6	0	138761	138875	11613459	11613573	2.24e-40	180	trnM-CAU (100.0%)
	mt	AdChr01	92.5	280	8	2	375419	375685	11613267	11613546	3.41e-103	388	trnM-CAU (95.9%)
	mt	AdChr01	99.284	419	3	0	173428	173846	1597069	1597487	0	758
	mt	AdChr01	90.585	393	36	1	404458	404849	10529688	10530080	1.16e-142	520
	mt	AdChr01	83.939	330	42	7	110711	111038	3638493	3638813	3.54e-78	305
	mt	AdChr01	95.13	308	14	1	412888	413195	1217295	1217601	4.23e-132	484
	mt	AdChr01	89.815	216	18	1	129935	130146	2063373	2063588	9.98e-69	274
	mt	AdChr01	96.465	198	6	1	128490	128686	4169915	4170112	2.72e-84	326
	mt	AdChr01	95.939	197	7	1	128491	128686	4187010	4187206	4.54e-82	318
	mt	AdChr01	83.832	167	18	7	130140	130305	2063189	2063347	1.75e-31	150
	mt	AdChr01	98.039	153	2	1	224280	224431	11616350	11616502	6e-66	265
	mt	AdChr01	94	50	3	0	167941	167990	3515105	3515154	3.02e-09	76.8
	mt	AdChr01	100	28	0	0	556100	556127	6801484	6801511	0.051	52.8
	mt	AdChr01	100	28	0	0	572019	572046	11613266	11613293	0.051	52.8
	mt	AdChr01	100	35	0	0	195602	195636	11613183	11613217	6.54e-06	65.8
	mt	AdChr01	97.222	36	1	0	107694	107729	3818727	3818762	8.45e-05	62.1
	mt	AdChr01	98.182	55	1	0	60827	60881	2046214	2046268	2.32e-15	97.1
	mt	AdChr01	100	72	0	0	173607	173678	6143363	6143434	1.77e-26	134
	mt	AdChr01	87.778	90	10	1	523476	523564	1728106	1728195	1.39e-17	104
	mt	AdChr01	98.693	153	2	0	150157	150309	5263599	5263751	3.59e-68	272
	mt	AdChr01	89.266	177	17	2	277686	277861	10400632	10400807	1.32e-52	220
	mt	AdChr01	90.055	181	18	0	267918	268098	10400454	10400634	4.71e-57	235
	mt	AdChr01	92.925	212	14	1	69499	69709	2944980	2945191	9.84e-79	307
	mt	AdChr01	88.158	228	18	4	329150	329374	4100669	4100890	2.16e-65	263
	mt	AdChr01	85.294	238	34	1	311100	311336	6614417	6614654	7.82e-60	244
	mt	AdChr01	96.774	248	7	1	215103	215350	11612750	11612996	2.03e-110	412
	mt	AdChr01	89.354	263	23	4	107487	107749	4792424	4792681	2.72e-84	326
	mt	AdChr01	95.76	283	12	0	183096	183378	3670668	3670950	9.23e-124	457
	mt	AdChr01	93.031	287	19	1	92631	92917	7125093	7125378	4.35e-112	418
	mt	AdChr02	95.05	101	4	1	121851	121950	5277431	5277531	1.05e-33	158	cox1 (6.2%)
	mt	AdChr02	93.077	130	9	0	303887	304016	8702363	8702492	1.03e-43	191
	mt	AdChr02	89.908	109	9	2	365183	365291	8062952	8063058	3.8e-28	139
	mt	AdChr02	93.023	86	3	1	265321	265403	1569921	1570006	3.82e-23	122
	mt	AdChr02	100	28	0	0	306722	306749	6048685	6048712	0.051	52.8
	mt	AdChr02	96.842	95	3	0	408734	408828	832107	832201	2.91e-34	159
	mt	AdChr02	97.059	102	1	1	245862	245961	4505077	4505178	1.35e-37	171
	mt	AdChr02	95.238	105	4	1	404560	404663	4830719	4830823	6.26e-36	165
	mt	AdChr02	98.182	110	2	0	356950	357059	6123599	6123708	2.87e-44	193
	mt	AdChr02	99.115	113	1	0	455219	455331	10360533	10360645	1.33e-47	204
	mt	AdChr02	99.123	114	1	0	455219	455332	10306075	10306188	3.69e-48	206
	mt	AdChr02	95.522	134	5	1	408667	408799	4830824	4830957	2.21e-50	213
	mt	AdChr02	93.674	411	21	2	20330	20735	5788160	5788570	6.69e-170	610	nad4 (3.8%)
	mt	AdChr02	80.06	336	31	12	326641	326976	14769977	14770276	1.71e-51	217	rps13 (41.6%)
	mt	AdChr02	98.529	68	1	0	533540	533607	2829990	2830057	1.38e-22	121	rps3 (2.0%)
	mt	AdChr02	87.013	308	34	3	512399	512706	14643633	14643934	2.7e-89	342	trnK-UUU (80.8%)
	mt	AdChr02	95.667	600	15	4	262682	263274	7052896	7053491	0	953
	mt	AdChr02	93.825	502	28	3	197616	198115	15081819	15082319	0	752
	mt	AdChr02	83.768	345	46	6	303523	303864	14160514	14160851	4.54e-82	318
	mt	AdChr02	94.966	298	12	3	443715	444012	5787869	5788163	5.52e-126	464
	mt	AdChr02	94.881	293	13	1	337637	337927	5276485	5276777	9.23e-124	457
	mt	AdChr02	92.177	294	22	1	144263	144556	13587048	13587340	5.63e-111	414
	mt	AdChr02	95.088	285	12	2	604048	604331	5276204	5276487	5.55e-121	448
	mt	AdChr02	91.608	286	19	2	204025	204309	666010	666291	9.49e-104	390
	mt	AdChr02	90.741	216	16	1	10071	10282	5276984	5277199	4.61e-72	285
	mt	AdChr02	87.166	187	24	0	35684	35870	13110340	13110526	2.21e-50	213
	mt	AdChr02	92.896	183	12	1	108191	108372	15507294	15507476	6e-66	265
	mt	AdChr02	94.475	181	9	1	542337	542516	5277249	5277429	7.71e-70	278
	mt	AdChr02	93.785	177	10	1	159602	159778	5081027	5081202	6e-66	265
	mt	AdChr02	95.152	165	7	1	178324	178487	5787713	5787877	2.79e-64	259
	mt	AdChr02	96.273	161	6	0	166986	167146	15081656	15081816	6e-66	265
	mt	AdChr02	98.125	160	3	0	117102	117261	5032131	5032290	2.14e-70	279
	mt	AdChr02	95.238	84	3	1	143072	143154	9220570	9220653	6.35e-26	132
	mt	AdChr02	96.341	82	2	1	596270	596350	9090263	9090344	1.77e-26	134
	mt	AdChr02	96.341	82	2	1	596270	596350	9241349	9241430	1.77e-26	134
	mt	AdChr02	93.902	82	4	1	596270	596350	9306884	9306965	3.82e-23	122
	mt	AdChr02	92.683	82	5	1	143074	143154	8914115	8914196	1.78e-21	117
	mt	AdChr02	95.745	47	2	0	161255	161301	5276938	5276984	3.02e-09	76.8
	mt	AdChr02	100	58	0	0	213073	213130	10306189	10306246	1.07e-18	108
	mt	AdChr02	100	58	0	0	213073	213130	10360647	10360704	1.07e-18	108
	mt	AdChr02	95.522	67	3	0	183086	183152	8162476	8162542	1.07e-18	108
	mt	AdChr02	97.458	118	3	0	580600	580717	14823480	14823597	4.77e-47	202
	mt	AdChr02	90.964	166	11	2	454890	455054	5276777	5276939	1.32e-52	220
	mt	AdChr02	94.578	166	9	0	31114	31279	261323	261488	1e-63	257
	mt	AdChr02	95.652	184	8	0	84153	84336	3285447	3285630	2.13e-75	296
	mt	AdChr02	94.872	195	9	1	185521	185715	8692109	8692302	1.27e-77	303
	mt	AdChr02	85	200	26	4	242865	243061	12968521	12968719	1.72e-46	200
	mt	AdChr02	98.276	232	3	1	566348	566578	5080797	5081028	3.39e-108	405
	mt	AdChr02	91.727	278	18	2	69220	69496	8262990	8263263	5.71e-101	381
	mt	AdChr02	87.5	288	23	1	343607	343894	15271923	15272197	1.26e-82	320
	mt	AdChr02	91.304	322	26	2	200715	201034	223902	224223	3.34e-118	438
	mt	AdChr02	96.97	330	6	2	101096	101424	15141798	15142124	4.12e-152	551
	mt	AdChr02	97.313	335	8	1	525726	526060	14823596	14823929	4.09e-157	568
	mt	AdChr02	99.427	349	2	0	186275	186623	5233895	5234243	3.97e-177	634
	mt	AdChr02	90.909	374	32	2	318715	319087	3350508	3350880	4.2e-137	501
	mt	AdChr02	86.445	391	52	1	595540	595930	8485293	8485682	7.24e-115	427
	mt	AdChr02	88.462	468	44	4	5892	6355	13410262	13410723	8.85e-154	556
	mt	AdChr02	90.698	473	38	4	130003	130474	15506831	15507298	2.39e-174	625
	mt	AdChr03	92.381	105	7	1	501624	501728	9678604	9678707	6.31e-31	148
	mt	AdChr03	91.667	108	5	2	450220	450327	7552115	7552218	2.27e-30	147
	mt	AdChr03	94.828	58	3	0	400858	400915	3124069	3124126	1.08e-13	91.6
	mt	AdChr03	89.286	56	6	0	265094	265149	9678652	9678707	1.4e-07	71.3
	mt	AdChr03	93.75	64	4	0	422150	422213	9174962	9175025	2.32e-15	97.1
	mt	AdChr03	98.765	81	1	0	228641	228721	8340277	8340357	8.16e-30	145
	mt	AdChr03	98.876	89	1	0	311941	312029	3801154	3801242	2.91e-34	159
	mt	AdChr03	93.443	61	4	0	296294	296354	4243514	4243574	1.08e-13	91.6	nad7 (1.6%)
	mt	AdChr03	93.243	148	9	1	535586	535733	9678604	9678750	1.71e-51	217	rps3 (4.4%)
	mt	AdChr03	75.394	317	66	12	99298	99610	4317752	4318060	2.94e-29	143	rrn18 (16.0%)
	mt	AdChr03	97.569	576	14	0	75637	76212	3628918	3629493	0	987
	mt	AdChr03	100	532	0	0	237222	237753	7562565	7563096	0	983
	mt	AdChr03	98.684	456	6	0	186301	186756	4023987	4024442	0	809
	mt	AdChr03	91.892	296	24	0	334084	334379	5322068	5322363	5.63e-111	414
	mt	AdChr03	92.527	281	19	2	423688	423966	4142136	4142416	4.39e-107	401
	mt	AdChr03	93.023	172	12	0	571059	571230	5345473	5345644	4.67e-62	252
	mt	AdChr03	94.393	107	6	0	12169	12275	3801389	3801495	6.26e-36	165
	mt	AdChr03	94.737	57	2	1	171307	171362	8996150	8996206	1.39e-12	87.9
	mt	AdChr03	96.825	63	1	1	88721	88782	10181664	10181726	1.39e-17	104
	mt	AdChr03	90.805	87	5	1	521852	521938	6585878	6585961	2.3e-20	113
	mt	AdChr03	93.023	86	5	1	171398	171483	8996208	8996292	1.06e-23	124
	mt	AdChr03	99.2	125	1	0	217906	218030	8038687	8038811	2.83e-54	226
	mt	AdChr03	98.396	187	2	1	575093	575278	3267695	3267881	7.55e-85	327
	mt	AdChr03	88.278	273	27	4	59163	59435	3818359	3818626	3.51e-83	322
	mt	AdChr04	87.003	654	79	4	41864	42517	14613793	14614440	0	732	ccmFC (28.7%)
	mt	AdChr04	89	100	6	2	337304	337403	2804164	2804258	4.95e-22	119
	mt	AdChr04	94.545	55	3	0	412686	412740	11330366	11330420	5.02e-12	86.1
	mt	AdChr04	89.796	98	6	1	25785	25878	11330233	11330330	3.82e-23	122	nad4 (1.1%)
	mt	AdChr04	89.592	490	51	0	448754	449243	14616285	14616774	8.6e-174	623	rps4 (30.3%)
	mt	AdChr04	92.558	215	14	1	83319	83533	1032418	1032630	9.84e-79	307	trnQ-UUG (100.0%)
	mt	AdChr04	81.809	1028	131	30	226542	227562	7165760	7166738	0	811
	mt	AdChr04	85.116	860	110	3	255571	256430	7168697	7169538	0	863
	mt	AdChr04	84.917	842	122	5	256469	257309	7167855	7168692	0	846
	mt	AdChr04	83.252	615	100	3	225882	226496	7166735	7167346	1.9e-155	562
	mt	AdChr04	80.769	520	72	19	575560	576073	3207936	3208433	5.71e-101	381
	mt	AdChr04	91.083	471	42	0	249721	250191	14605321	14605791	3.07e-178	638
	mt	AdChr04	94.853	408	21	0	549014	549421	2803979	2804386	3.07e-178	638
	mt	AdChr04	89.34	394	29	7	44310	44693	6148102	6148492	1.52e-131	483
	mt	AdChr04	94.737	323	17	0	441604	441926	2805452	2805774	1.17e-137	503
	mt	AdChr04	92.15	293	15	8	319954	320238	2803687	2803979	9.43e-109	407
	mt	AdChr04	86.254	291	26	3	529187	529473	9766571	9766851	1.27e-77	303
	mt	AdChr04	86.307	241	19	6	114508	114746	3349037	3349265	1.68e-61	250
	mt	AdChr04	96.117	206	8	0	336133	336338	10681461	10681666	1.25e-87	337
	mt	AdChr04	88.542	192	22	0	228318	228509	10434316	10434507	1.69e-56	233
	mt	AdChr04	95.628	183	8	0	61852	62034	4600126	4600308	7.66e-75	294
	mt	AdChr04	85.714	175	24	1	319980	320154	10871378	10871551	1.73e-41	183
	mt	AdChr04	96.552	174	4	1	171004	171177	6540591	6540762	1.28e-72	287
	mt	AdChr04	91.071	168	13	2	180994	181161	10435285	10435450	2.83e-54	226
	mt	AdChr04	89.571	163	16	1	286027	286188	10681860	10682022	3.69e-48	206
	mt	AdChr04	93.269	104	5	2	581384	581486	10435071	10435173	4.88e-32	152
	mt	AdChr04	93	100	7	0	106613	106712	10435451	10435550	2.27e-30	147
	mt	AdChr04	97.222	72	2	0	136090	136161	4089635	4089706	3.82e-23	122
	mt	AdChr04	91.045	67	6	0	548951	549017	2805381	2805447	1.08e-13	91.6
	mt	AdChr04	100	40	0	0	562031	562070	5118488	5118527	1.09e-08	75
	mt	AdChr04	95	60	3	0	510891	510950	10434860	10434919	8.34e-15	95.3
	mt	AdChr04	95.652	69	2	1	18362	18430	3064669	3064736	2.98e-19	110
	mt	AdChr04	89.024	82	3	2	13390	13465	839803	839884	2.32e-15	97.1
	mt	AdChr04	94.706	170	7	2	585189	585357	10434692	10434860	2.16e-65	263
	mt	AdChr04	89.444	180	18	1	430269	430447	2805773	2805952	2.83e-54	226
	mt	AdChr04	83.099	213	18	2	436223	436435	13115486	13115680	8.05e-40	178
	mt	AdChr04	89.34	197	20	1	223851	224046	10434504	10434700	2.17e-60	246
	mt	AdChr04	96.97	198	6	0	76282	76479	10681668	10681865	1.62e-86	333
	mt	AdChr04	91.765	255	14	4	195492	195746	5118355	5118602	5.8e-91	348
	mt	AdChr04	92.308	260	16	2	87631	87890	7318075	7318330	1.6e-96	366
	mt	AdChr04	93.536	263	14	3	367972	368231	6314732	6314994	3.41e-103	388
	mt	AdChr04	95.604	273	11	1	302983	303254	6601030	6601302	1.2e-117	436
	mt	AdChr04	92.857	350	23	2	444147	444494	14614442	14614791	9.03e-139	507
	mt	AdChr04	99.449	544	3	0	177791	178334	3823263	3823806	0	989
	mt	AdChr04	89.037	748	80	2	396551	397297	14616779	14617525	0	926
	mt	AdChr04	88.53	1517	153	11	572937	574451	14614786	14616283	0	1818
	mt	AdChr05	79.541	479	65	12	559364	559842	4137559	4138004	7.6e-80	311	ccmC (21.8%)
	mt	AdChr05	96.479	142	5	0	234614	234755	15789673	15789814	4.71e-57	235
	mt	AdChr05	92.174	115	9	0	308716	308830	2907641	2907755	2.25e-35	163
	mt	AdChr05	96.386	83	3	0	432928	433010	8528486	8528568	1.37e-27	137
	mt	AdChr05	95	100	4	1	266229	266327	4255173	4255272	3.77e-33	156
	mt	AdChr05	97.17	106	3	0	310352	310457	4255276	4255381	2.24e-40	180
	mt	AdChr05	91.102	236	20	1	27048	27283	12398993	12399227	4.54e-82	318	nad4 (2.7%)
	mt	AdChr05	88.323	471	52	2	393275	393745	4475167	4475634	1.9e-155	562	nad6 (12.9%)
	mt	AdChr05	90.26	308	17	2	588035	588329	11566571	11566878	9.49e-104	390	rpl10 (39.1%)
	mt	AdChr05	93.571	140	9	0	16840	16979	3139912	3140051	2.85e-49	209	trnD-GUC (90.5%)
	mt	AdChr05	93.571	140	9	0	16840	16979	3381093	3381232	2.85e-49	209	trnD-GUC (90.5%)
	mt	AdChr05	94.938	889	21	3	221573	222461	8546369	8547233	0	1371
	mt	AdChr05	95.942	690	21	7	184958	185647	11934646	11935328	0	1112
	mt	AdChr05	83.439	628	89	6	244292	244906	4136734	4137359	1.14e-157	569
	mt	AdChr05	85.794	535	71	4	410817	411350	4138907	4139437	1.9e-155	562
	mt	AdChr05	85.714	434	61	1	542823	543255	4139450	4139883	9.23e-124	457
	mt	AdChr05	85.795	352	18	4	183519	183863	10806384	10806710	7.5e-90	344
	mt	AdChr05	89.31	290	27	2	552601	552889	9150942	9151228	7.44e-95	361
	mt	AdChr05	96.016	251	10	0	572894	573144	6690091	6690341	2.62e-109	409
	mt	AdChr05	89.055	201	22	0	426243	426443	13574185	13574385	1.68e-61	250
	mt	AdChr05	84.337	166	17	8	445975	446140	4137383	4137539	1.36e-32	154
	mt	AdChr05	91.429	105	7	2	170990	171094	6036383	6036485	2.94e-29	143
	mt	AdChr05	92.079	101	8	0	158761	158861	12582727	12582827	2.94e-29	143
	mt	AdChr05	93.478	92	6	0	566795	566886	13736736	13736827	1.37e-27	137
	mt	AdChr05	95.455	88	4	0	58912	58999	3140050	3140137	1.06e-28	141
	mt	AdChr05	94.318	88	5	0	58912	58999	3381231	3381318	4.91e-27	135
	mt	AdChr05	100	35	0	0	76945	76979	12584578	12584612	6.54e-06	65.8
	mt	AdChr05	100	39	0	0	216211	216249	4447632	4447670	3.91e-08	73.1
	mt	AdChr05	95.385	65	3	0	513862	513926	2860372	2860436	1.39e-17	104
	mt	AdChr05	93.333	75	3	1	12904	12976	5484916	5484990	2.98e-19	110
	mt	AdChr05	97.917	96	2	0	76874	76969	6134590	6134685	1.74e-36	167
	mt	AdChr05	86.486	111	11	3	194613	194723	2752487	2752593	4.95e-22	119
	mt	AdChr05	98.02	202	3	1	271976	272177	9135607	9135807	1.61e-91	350
	mt	AdChr05	95.775	213	8	1	18245	18457	4254364	4254575	2.7e-89	342
	mt	AdChr05	88.372	215	25	0	466176	466390	4105655	4105869	2.79e-64	259
	mt	AdChr05	91.031	223	19	1	124053	124275	3380873	3381094	1.65e-76	300
	mt	AdChr05	90.583	223	20	1	124053	124275	3139692	3139913	7.66e-75	294
	mt	AdChr05	92.766	235	15	2	228975	229208	8668926	8669159	3.49e-88	339
	mt	AdChr05	94.571	350	18	1	53928	54276	12399238	12399587	8.91e-149	540
	mt	AdChr05	90.191	367	23	3	320978	321335	10973783	10974145	1.53e-126	466
	mt	AdChr05	91.421	373	21	6	46128	46489	7476458	7476830	4.2e-137	501
	mt	AdChr05	94.03	402	20	2	89038	89438	4254579	4254977	8.66e-169	606
	mt	AdChr05	92.176	409	31	1	565617	566025	4305432	4305839	6.79e-160	577
	mt	AdChr05	91.829	514	35	4	593616	594125	13574383	13574893	0	710
	mt	AdChr05	87.468	1181	138	8	212878	214056	743491	744663	0	1352
	mt	AdChr06	97.222	36	1	0	515269	515304	2754276	2754311	8.45e-05	62.1	ccmB (5.6%)
	mt	AdChr06	95.745	47	2	0	245646	245692	12529623	12529669	3.02e-09	76.8
	mt	AdChr06	97.872	47	1	0	245646	245692	11783645	11783691	6.49e-11	82.4
	mt	AdChr06	95.946	74	3	0	438456	438529	5249043	5249116	1.38e-22	121
	mt	AdChr06	96.629	89	3	0	359226	359314	8615131	8615219	6.31e-31	148
	mt	AdChr06	86.325	117	7	5	399831	399938	2553961	2554077	4.95e-22	119
	mt	AdChr06	84.087	553	72	10	21633	22180	2773041	2773582	1.16e-142	520	nad4 (6.4%)
	mt	AdChr06	96.216	185	6	1	227545	227728	8615313	8615497	4.58e-77	302	psbJ (7.3%)
	mt	AdChr06	92.857	42	3	0	99505	99546	4629719	4629760	8.45e-05	62.1	rrn18 (2.1%)
	mt	AdChr06	81.818	176	30	2	99436	99610	13740216	13740390	2.27e-30	147	rrn18 (8.9%)
	mt	AdChr06	80.827	2008	310	41	168374	170368	8804137	8806082	0	1506
	mt	AdChr06	93.714	1909	99	10	553169	555076	2552022	2553910	0	2841
	mt	AdChr06	92.068	353	20	6	257105	257455	5248698	5249044	9.1e-134	490
	mt	AdChr06	95.082	305	10	3	372503	372803	3696342	3696645	2.55e-129	475
	mt	AdChr06	94.81	289	15	0	551700	551988	2553914	2554202	4.29e-122	451
	mt	AdChr06	90	240	22	2	454572	454810	12312648	12312886	2.73e-79	309
	mt	AdChr06	95.89	219	8	1	442008	442225	9545514	9545732	1.25e-92	353
	mt	AdChr06	89.72	214	21	1	186063	186275	1984437	1984650	3.59e-68	272
	mt	AdChr06	90.05	201	19	1	445900	446099	12417786	12417986	2.79e-64	259
	mt	AdChr06	88.384	198	21	1	120119	120316	7169272	7169467	1.31e-57	237
	mt	AdChr06	95.385	195	8	1	321269	321462	1228781	1228975	2.73e-79	309
	mt	AdChr06	82.39	159	27	1	466773	466931	6973398	6973555	1.37e-27	137
	mt	AdChr06	98.63	146	2	0	132261	132406	8615502	8615647	2.79e-64	259
	mt	AdChr06	90.345	145	13	1	201644	201788	9009859	9010002	3.72e-43	189
	mt	AdChr06	97.872	94	2	0	132617	132710	8615221	8615314	2.25e-35	163
	mt	AdChr06	96.512	86	3	0	217439	217524	1359407	1359492	2.94e-29	143
	mt	AdChr06	91.089	202	15	3	445900	446099	11783690	11783890	1.29e-67	270
	mt	AdChr06	90.61	213	20	0	186063	186275	2057725	2057937	1.66e-71	283
	mt	AdChr06	88.593	263	26	3	324646	324905	12529110	12529371	1.63e-81	316
	mt	AdChr06	79.032	310	33	8	527536	527845	12840075	12840352	1.73e-41	183
	mt	AdChr06	82.958	311	31	8	527536	527845	12717055	12717344	7.77e-65	261
	mt	AdChr06	94.586	314	14	3	190245	190555	1500031	1500344	1.52e-131	483
	mt	AdChr06	98.995	398	4	0	173943	174340	11866592	11866989	0	713
	mt	AdChr07	98.113	53	1	0	118333	118385	6052104	6052156	3e-14	93.5	cox3 (6.5%)
	mt	AdChr07	96.226	53	2	0	118333	118385	5950601	5950653	1.39e-12	87.9	cox3 (6.5%)
	mt	AdChr07	94.505	91	4	1	34364	34454	13861395	13861484	3.8e-28	139	mttB (7.6%)
	mt	AdChr07	96.97	99	2	1	388978	389075	5673170	5673268	6.26e-36	165
	mt	AdChr07	92.553	94	7	0	425915	426008	5673013	5673106	4.91e-27	135
	mt	AdChr07	98.333	60	1	0	277788	277847	6052151	6052210	3.85e-18	106
	mt	AdChr07	98.361	61	0	1	277594	277654	6052447	6052506	3.85e-18	106
	mt	AdChr07	96.552	58	2	0	237060	237117	5951001	5951058	2.32e-15	97.1
	mt	AdChr07	96.078	51	2	0	243786	243836	6052748	6052798	1.8e-11	84.2
	mt	AdChr07	97.778	45	1	0	253698	253742	5951057	5951101	8.39e-10	78.7
	mt	AdChr07	100	44	0	0	277561	277604	5950497	5950540	6.49e-11	82.4
	mt	AdChr07	100	37	0	0	401466	401502	6052350	6052386	5.05e-07	69.4
	mt	AdChr07	100	33	0	0	440550	440582	5295211	5295243	8.45e-05	62.1
	mt	AdChr07	98.182	55	1	0	293289	293343	5672639	5672693	2.32e-15	97.1
	mt	AdChr07	97.143	70	2	0	247025	247094	5950779	5950848	4.95e-22	119
	mt	AdChr07	95.714	70	3	0	247025	247094	6052282	6052351	2.3e-20	113
	mt	AdChr07	97.297	74	2	0	369318	369391	5951958	5952031	2.96e-24	126
	mt	AdChr07	90.816	98	3	4	369296	369391	6053441	6053534	2.96e-24	126
	mt	AdChr07	98.276	116	2	0	366264	366379	12789981	12790096	1.33e-47	204
	mt	AdChr07	92.188	128	5	1	345695	345822	5673406	5673528	2.89e-39	176
	mt	AdChr07	93.617	141	7	2	366031	366169	8471184	8471324	2.85e-49	209
	mt	AdChr07	97.887	142	3	0	412494	412635	14940547	14940688	2.17e-60	246
	mt	AdChr07	89.394	66	6	1	21272	21337	15974185	15974249	6.49e-11	82.4
	mt	AdChr07	85.897	78	10	1	21260	21337	15930241	15930317	6.49e-11	82.4
	mt	AdChr07	85.679	405	53	2	60989	61393	8609318	8609717	3.37e-113	422	nad4L (35.6%)
	mt	AdChr07	98.413	63	1	0	122493	122555	8472360	8472422	8.28e-20	111	rps10 (5.2%)
	mt	AdChr07	94.565	184	10	0	521305	521488	9683809	9683992	4.61e-72	285	sdh3 (8.5%)
	mt	AdChr07	84.249	946	131	14	235355	236300	3269025	3269952	0	905
	mt	AdChr07	89.948	577	39	9	529101	529671	16170295	16170858	0	726
	mt	AdChr07	83.243	555	72	7	60459	60994	8611085	8611637	9.1e-134	490
	mt	AdChr07	81.701	541	96	3	547449	547989	4443918	4444455	5.55e-121	448
	mt	AdChr07	88.846	520	50	7	404849	405363	11519049	11519565	1.43e-176	632
	mt	AdChr07	88.915	433	35	7	331563	331994	8605693	8606113	3.23e-143	521
	mt	AdChr07	86.52	319	34	6	301317	301631	14952083	14952396	2.7e-89	342
	mt	AdChr07	92.405	237	6	2	369793	370018	11732923	11733158	7.55e-85	327
	mt	AdChr07	96.444	225	8	0	440463	440687	5294987	5295211	3.44e-98	372
	mt	AdChr07	86.574	216	29	0	84852	85067	17401345	17401560	3.64e-58	239
	mt	AdChr07	93.299	194	8	2	371162	371354	6085200	6085389	5.96e-71	281
	mt	AdChr07	90.722	194	12	3	371162	371354	5995494	5995682	1.3e-62	254
	mt	AdChr07	94.574	129	6	1	146850	146977	8471366	8471494	6.18e-46	198
	mt	AdChr07	96.226	106	4	0	197574	197679	5672909	5673014	1.04e-38	174
	mt	AdChr07	97.115	104	3	0	150203	150306	8472002	8472105	2.89e-39	176
	mt	AdChr07	95.918	98	4	0	124424	124521	5672781	5672878	2.91e-34	159
	mt	AdChr07	94.898	98	5	0	164287	164384	14803908	14804005	1.36e-32	154
	mt	AdChr07	83.168	101	4	2	125038	125133	8471626	8471718	2.33e-10	80.5
	mt	AdChr07	94.565	92	5	0	133277	133368	5672693	5672784	2.94e-29	143
	mt	AdChr07	97.727	88	2	0	15936	16023	5951639	5951726	4.88e-32	152
	mt	AdChr07	93.182	88	6	0	15936	16023	6053143	6053230	2.29e-25	130
	mt	AdChr07	91.86	86	6	1	554651	554735	2679764	2679849	4.95e-22	119
	mt	AdChr07	94.737	76	3	1	204373	204447	5951287	5951362	1.78e-21	117
	mt	AdChr07	97.222	72	2	0	131271	131342	8471115	8471186	3.82e-23	122
	mt	AdChr07	91.781	73	2	2	204377	204447	6052791	6052861	6.44e-16	99
	mt	AdChr07	95.455	66	3	0	2089	2154	5950879	5950944	3.85e-18	106
	mt	AdChr07	96.875	64	2	0	2091	2154	6052382	6052445	1.07e-18	108
	mt	AdChr07	93.651	63	4	0	60364	60426	8611637	8611699	8.34e-15	95.3
	mt	AdChr07	98.276	58	1	0	108468	108525	6052859	6052916	4.98e-17	102
	mt	AdChr07	96.491	57	2	0	532595	532651	5951849	5951905	8.34e-15	95.3
	mt	AdChr07	95.349	43	2	0	148680	148722	8471325	8471367	5.05e-07	69.4
	mt	AdChr07	95.122	41	2	0	187494	187534	5951410	5951450	6.54e-06	65.8
	mt	AdChr07	100	40	0	0	137005	137044	5951451	5951490	1.09e-08	75
	mt	AdChr07	97.368	38	1	0	124138	124175	6052211	6052248	6.54e-06	65.8
	mt	AdChr07	100	37	0	0	137008	137044	6052955	6052991	5.05e-07	69.4
	mt	AdChr07	100	35	0	0	16780	16814	5673527	5673561	6.54e-06	65.8
	mt	AdChr07	97.059	34	0	1	514108	514140	3206568	3206601	0.004	56.5
	mt	AdChr07	95.455	44	0	2	108708	108749	17444094	17444137	5.05e-07	69.4
	mt	AdChr07	96.364	55	2	0	515466	515520	5951725	5951779	1.08e-13	91.6
	mt	AdChr07	98.214	56	1	0	107231	107286	5673268	5673323	6.44e-16	99
	mt	AdChr07	98.214	56	1	0	517044	517099	5951906	5951961	6.44e-16	99
	mt	AdChr07	97.101	69	2	0	180618	180686	6053077	6053145	1.78e-21	117
	mt	AdChr07	94.521	73	4	0	120155	120227	8472422	8472494	2.3e-20	113
	mt	AdChr07	97.531	81	2	0	590132	590212	5951490	5951570	3.8e-28	139
	mt	AdChr07	97.531	81	2	0	590132	590212	6052994	6053074	3.8e-28	139
	mt	AdChr07	95.652	92	3	1	69606	69697	6053534	6053624	2.27e-30	147
	mt	AdChr07	95.652	92	4	0	173834	173925	16829524	16829615	6.31e-31	148
	mt	AdChr07	98.925	93	1	0	69606	69698	5952031	5952123	1.74e-36	167
	mt	AdChr07	93.75	96	6	0	102171	102266	8471494	8471589	8.16e-30	145
	mt	AdChr07	88.073	109	8	1	32737	32845	13861289	13861392	1.06e-23	124
	mt	AdChr07	89.167	120	13	0	113653	113772	6940781	6940900	1.75e-31	150
	mt	AdChr07	88.889	171	10	2	104018	104188	3144929	3145090	4.77e-47	202
	mt	AdChr07	91.915	235	15	3	35282	35515	15093022	15093253	2.72e-84	326
	mt	AdChr07	94.652	374	20	0	315131	315504	15634185	15634558	5.25e-161	580
	mt	AdChr07	88.072	503	29	7	272593	273095	13615744	13616215	4.09e-157	568
	mt	AdChr07	96.099	487	19	0	355900	356386	7706413	7706899	0	795
	mt	AdChr07	94.242	521	16	5	321897	322416	5995492	5995999	0	784
	mt	AdChr07	95.602	523	9	5	321897	322416	6085198	6085709	0	826
	mt	AdChr07	81.701	541	96	3	339725	340265	4801184	4801721	5.55e-121	448
	mt	AdChr08	96.739	92	2	1	271067	271158	16463351	16463441	4.88e-32	152
	mt	AdChr08	98.851	87	1	0	469813	469899	14816706	14816792	3.77e-33	156
	mt	AdChr08	90.361	83	6	2	276171	276253	6766783	6766863	1.07e-18	108
	mt	AdChr08	93.056	72	5	0	391547	391618	13828829	13828900	3.85e-18	106
	mt	AdChr08	94.118	68	4	0	420982	421049	3302134	3302201	1.39e-17	104
	mt	AdChr08	92.647	68	5	0	420982	421049	3107977	3108044	6.44e-16	99
	mt	AdChr08	91.667	60	5	0	324036	324095	10191374	10191433	1.8e-11	84.2
	mt	AdChr08	95.122	41	2	0	361975	362015	111817	111857	6.54e-06	65.8
	mt	AdChr08	100	28	0	0	290143	290170	10176407	10176434	0.051	52.8
	mt	AdChr08	100	28	0	0	290143	290170	10191345	10191372	0.051	52.8
	mt	AdChr08	94.366	71	3	1	326839	326908	10193695	10193765	1.07e-18	108
	mt	AdChr08	95.238	84	4	0	409590	409673	16655659	16655742	1.77e-26	134
	mt	AdChr08	98.958	96	1	0	326151	326246	10191500	10191595	3.74e-38	172
	mt	AdChr08	93.913	115	7	0	415965	416079	3302201	3302315	1.04e-38	174
	mt	AdChr08	92.174	115	9	0	415965	416079	3108044	3108158	2.25e-35	163
	mt	AdChr08	81.679	131	22	2	276538	276668	1065583	1065711	1.07e-18	108
	mt	AdChr08	97.037	135	4	0	265018	265152	10191230	10191364	7.88e-55	228
	mt	AdChr08	88.889	81	8	1	265740	265820	17081482	17081561	6.44e-16	99	trnH-GUG (100.0%)
	mt	AdChr08	97.829	2349	50	1	395097	397444	11379052	11381400	0	4054
	mt	AdChr08	98.653	5420	63	3	421507	426926	10183135	10188544	0	9596	nad1 (1.9%); nad5 (1.1%)
	mt	AdChr08	98.942	6049	50	14	498586	504621	10188265	10194312	0	10804	nad1 (2.1%); nad5 (1.3%); matR (100.0%)
	mt	AdChr08	94.915	59	3	0	22042	22100	8997577	8997635	3e-14	93.5
	mt	AdChr08	100	66	0	0	535605	535670	10176388	10176453	3.82e-23	122	rps3 (1.9%)
	mt	AdChr08	99.115	113	1	0	535578	535690	10191306	10191418	1.33e-47	204	rps3 (3.3%)
	mt	AdChr08	88.783	526	56	3	142048	142573	18874428	18874950	2.37e-179	641	rrn26 (15.6%)
	mt	AdChr08	99.856	15296	15	4	562212	577502	10167852	10183145	0	28118	trnM-CAU (100.0%)
	mt	AdChr08	97.346	1319	25	3	114706	116015	11377738	11379055	0	2233
	mt	AdChr08	87.786	786	65	14	247446	248229	7292727	7293483	0	891
	mt	AdChr08	93.962	679	35	5	12762	13439	19205881	19206554	0	1022
	mt	AdChr08	90.778	347	31	1	85642	85988	19204400	19204745	1.98e-125	462
	mt	AdChr08	100	299	0	0	517120	517418	10194809	10195107	1.14e-152	553
	mt	AdChr08	98.973	292	3	0	555411	555702	10194310	10194601	8.97e-144	523
	mt	AdChr08	93.133	233	13	3	227235	227465	5465423	5465654	3.49e-88	339
	mt	AdChr08	99.526	211	1	0	320063	320273	10194598	10194808	4.42e-102	385
	mt	AdChr08	97.34	188	3	2	169294	169479	15351326	15351513	4.54e-82	318
	mt	AdChr08	91.16	181	15	1	529588	529767	13634676	13634856	7.82e-60	244
	mt	AdChr08	93.333	180	11	1	444672	444851	4411773	4411951	6e-66	265
	mt	AdChr08	90.286	175	15	2	114043	114216	6861136	6861309	7.88e-55	228
	mt	AdChr08	90.667	150	6	1	180889	181030	11436391	11436540	2.87e-44	193
	mt	AdChr08	95.181	83	3	1	168028	168109	11047298	11047380	2.29e-25	130
	mt	AdChr08	90.476	84	7	1	205589	205672	10190570	10190652	2.98e-19	110
	mt	AdChr08	95	60	3	0	529505	529564	13634858	13634917	8.34e-15	95.3
	mt	AdChr08	93.103	58	4	0	583026	583083	5145825	5145882	5.02e-12	86.1
	mt	AdChr08	95.745	47	2	0	2027	2073	4318564	4318610	3.02e-09	76.8
	mt	AdChr08	100	33	0	0	221303	221335	10183712	10183744	8.45e-05	62.1
	mt	AdChr08	100	28	0	0	199522	199549	10177658	10177685	0.051	52.8
	mt	AdChr08	97.619	42	1	0	540579	540620	10178947	10178988	3.91e-08	73.1
	mt	AdChr08	94.828	58	3	0	583026	583083	5310289	5310346	1.08e-13	91.6
	mt	AdChr08	100	66	0	0	570749	570814	10191326	10191391	3.82e-23	122
	mt	AdChr08	95.652	115	5	0	211983	212097	5571704	5571818	4.81e-42	185
	mt	AdChr08	92.593	135	10	0	89865	89999	13207647	13207781	7.99e-45	195
	mt	AdChr08	93.197	147	7	3	53667	53813	19205526	19205669	2.21e-50	213
	mt	AdChr08	98.343	181	3	0	560053	560233	15664614	15664794	4.54e-82	318
	mt	AdChr08	91.204	216	17	2	53887	54102	19205666	19205879	2.75e-74	292
	mt	AdChr08	83.73	252	32	6	8271	8517	5950246	5950493	2.19e-55	230
	mt	AdChr08	86.923	260	31	3	471594	471852	13634994	13635251	3.56e-73	289
	mt	AdChr08	89.231	260	27	1	367398	367657	2453109	2453367	9.77e-84	324
	mt	AdChr08	80.685	321	31	8	221636	221948	17003883	17004180	1.32e-52	220
	mt	AdChr08	88.125	320	37	1	424599	424918	3830314	3830632	2.05e-100	379
	mt	AdChr08	94.477	344	18	1	580273	580616	14548142	14548484	1.93e-145	529
	mt	AdChr08	91.643	347	29	0	12766	13112	8046849	8047195	5.48e-131	481
	mt	AdChr08	87.328	363	41	3	418888	419248	15688340	15688699	7.29e-110	411
	mt	AdChr08	90.15	467	36	4	197636	198101	2025323	2025780	1.45e-166	599
	mt	AdChr08	87.452	526	66	0	480090	480615	19206556	19207081	8.66e-169	606
	mt	AdChr08	90.513	780	63	5	412896	413674	19204753	19205522	0	1020
	mt	AdChr08	99.17	843	6	1	471162	472004	10190211	10191052	0	1517
	mt	AdChr08	87.236	1136	127	13	276660	277792	1070202	1071322	0	1279
	mt	AdChr08	83.366	1551	250	7	277794	279344	1081377	1082919	0	1428
	mt	AdChr09	94.805	154	6	1	42006	42159	15033762	15033913	3.64e-58	239	ccmFC (6.7%)
	mt	AdChr09	95.775	71	3	0	120639	120709	475909	475979	6.4e-21	115	cox1 (4.4%)
	mt	AdChr09	92.308	65	5	0	34295	34359	17727446	17727510	3e-14	93.5	mttB (7.6%)
	mt	AdChr09	94.574	129	6	1	312991	313119	3889347	3889474	6.18e-46	198
	mt	AdChr09	95.283	106	3	2	239101	239205	16783390	16783494	1.74e-36	167
	mt	AdChr09	91.667	48	4	0	458941	458988	8022027	8022074	1.82e-06	67.6
	mt	AdChr09	97.674	43	1	0	399899	399941	2523824	2523866	1.09e-08	75
	mt	AdChr09	100	36	0	0	429115	429150	10020151	10020186	1.82e-06	67.6
	mt	AdChr09	93.023	43	3	0	487635	487677	19850713	19850755	2.35e-05	63.9
	mt	AdChr09	93.151	73	5	0	404914	404986	16018840	16018912	1.07e-18	108
	mt	AdChr09	90.541	74	7	0	462641	462714	2498495	2498568	6.44e-16	99
	mt	AdChr09	93.617	94	6	0	456110	456203	9619977	9620070	1.06e-28	141
	mt	AdChr09	93.636	110	7	0	461690	461799	13735674	13735783	6.26e-36	165
	mt	AdChr09	86.923	130	16	1	455719	455847	9830807	9830936	8.16e-30	145
	mt	AdChr09	97.101	138	4	0	495951	496088	19324230	19324367	1.69e-56	233
	mt	AdChr09	99.286	140	1	0	344001	344140	2523727	2523866	1.3e-62	254
	mt	AdChr09	83.333	96	12	3	22877	22972	13735573	13735664	5.02e-12	86.1	nad4 (1.1%)
	mt	AdChr09	94.915	118	6	0	27135	27252	12998687	12998804	4.81e-42	185	nad4 (1.4%)
	mt	AdChr09	94.35	177	10	0	33223	33399	10112677	10112853	3.59e-68	272	nad9 (30.7%)
	mt	AdChr09	86.741	1071	121	10	99751	100810	4119222	4120282	0	1171	rrn18 (6.2%)
	mt	AdChr09	94.607	890	46	2	229563	230452	13500741	13501628	0	1376	trnP-UGG (100.0%)
	mt	AdChr09	87.554	699	76	8	543952	544644	16138117	16138810	0	798	trnS-GGA (95.4%)
	mt	AdChr09	84.748	636	82	8	319461	320095	5904308	5904929	8.6e-174	623
	mt	AdChr09	99.174	605	5	0	437557	438161	18077209	18077813	0	1090
	mt	AdChr09	87.438	605	72	3	576031	576635	4296262	4296862	0	693
	mt	AdChr09	93.771	594	26	7	44244	44832	13648643	13649230	0	881
	mt	AdChr09	87.719	513	54	6	202647	203157	14867034	14867539	8.72e-164	590
	mt	AdChr09	98.542	480	7	0	524760	525239	4807620	4808099	0	848
	mt	AdChr09	85.484	434	47	9	85652	86083	5275964	5276383	3.34e-118	438
	mt	AdChr09	89.163	406	34	7	570974	571377	5531853	5532250	5.44e-136	497
	mt	AdChr09	89.796	343	33	2	232437	232778	1376299	1376640	3.34e-118	438
	mt	AdChr09	91.483	317	25	2	232162	232478	7134376	7134690	4.32e-117	435
	mt	AdChr09	93.488	215	14	0	44887	45101	1443072	1443286	1.26e-82	320
	mt	AdChr09	79.339	242	20	12	260236	260477	14465892	14466103	2.94e-29	143
	mt	AdChr09	94.762	210	8	3	517817	518024	18245175	18245383	9.77e-84	324
	mt	AdChr09	93.264	193	13	0	44909	45101	1532987	1533179	4.61e-72	285
	mt	AdChr09	93.293	164	11	0	180116	180279	8094153	8094316	2.81e-59	243
	mt	AdChr09	90.291	103	10	0	80059	80161	17254098	17254200	4.91e-27	135
	mt	AdChr09	97.727	44	1	0	210363	210406	16314320	16314363	3.02e-09	76.8
	mt	AdChr09	97.368	38	0	1	29261	29298	13500955	13500991	2.35e-05	63.9
	mt	AdChr09	98.684	76	1	0	585100	585175	13735780	13735855	4.91e-27	135
	mt	AdChr09	94.245	139	8	0	88099	88237	19324369	19324507	2.21e-50	213
	mt	AdChr09	98.87	177	1	1	313882	314057	4227153	4227329	5.88e-81	315
	mt	AdChr09	87.5	200	18	3	314668	314866	18799616	18799809	1.02e-53	224
	mt	AdChr09	91.228	228	15	2	171764	171986	12485022	12485249	3.54e-78	305
	mt	AdChr09	94.958	238	4	1	115041	115270	9620073	9620310	1.6e-96	366
	mt	AdChr09	94.841	252	12	1	320550	320801	19850713	19850963	2.64e-104	392
	mt	AdChr09	95.019	261	11	2	527399	527657	19735942	19736202	2.62e-109	409
	mt	AdChr09	92.121	330	22	2	192814	193143	18246374	18246699	1.98e-125	462
	mt	AdChr09	94.065	337	19	1	263900	264235	12998352	12998688	6.98e-140	510
	mt	AdChr09	89.034	383	37	3	344748	345126	11246992	11247373	1.19e-127	470
	mt	AdChr09	87.751	498	59	2	201934	202429	4118724	4119221	5.25e-161	580
	mt	AdChr09	91.235	502	43	1	105904	106405	4120284	4120784	0	682
	mt	AdChr10	90.977	133	9	2	381397	381528	4465939	4466069	2.89e-39	176
	mt	AdChr10	96	50	2	0	412862	412911	10711703	10711752	6.49e-11	82.4
	mt	AdChr10	100	73	0	0	274188	274260	9684924	9684996	4.91e-27	135
	mt	AdChr10	100	99	0	0	332421	332519	5009593	5009691	1.73e-41	183
	mt	AdChr10	97.26	73	2	0	494230	494302	8377808	8377880	1.06e-23	124	atp1 (4.7%)
	mt	AdChr10	96.296	81	3	0	265740	265820	9733894	9733974	1.77e-26	134	trnH-GUG (100.0%)
	mt	AdChr10	91.792	597	31	7	20226	20810	10118372	10118962	0	815	nad4 (4.7%)
	mt	AdChr10	96.552	58	2	0	588423	588480	11966243	11966300	2.32e-15	97.1	rpl10 (11.7%)
	mt	AdChr10	88.768	1015	104	4	50509	51518	10123130	10124139	0	1234	trnS-GCU (100.0%)
	mt	AdChr10	93.109	1161	73	3	374161	375316	10121965	10123123	0	1694
	mt	AdChr10	91.792	731	54	5	231022	231751	10126429	10127154	0	1013
	mt	AdChr10	90.985	721	60	3	398045	398764	10124454	10125170	0	966
	mt	AdChr10	92.97	697	46	3	357056	357750	10121104	10121799	0	1013
	mt	AdChr10	93.012	601	41	1	545964	546563	10117764	10118364	0	876
	mt	AdChr10	93.621	533	28	5	575863	576391	8159337	8159867	0	791
	mt	AdChr10	96.347	438	16	0	312269	312706	16544295	16544732	0	721
	mt	AdChr10	89.631	434	41	4	589583	590013	10125997	10126429	1.48e-151	549
	mt	AdChr10	84.956	339	22	6	51531	51862	10124137	10124453	1.63e-81	316
	mt	AdChr10	94.481	308	17	0	285476	285783	3324024	3324331	2.55e-129	475
	mt	AdChr10	93.238	281	19	0	73917	74197	10125207	10125487	5.63e-111	414
	mt	AdChr10	98.092	262	4	1	389888	390148	9092793	9093054	3.32e-123	455
	mt	AdChr10	96.85	254	8	0	391393	391646	6596729	6596982	2.6e-114	425
	mt	AdChr10	90.411	219	21	0	510307	510525	9615403	9615621	3.56e-73	289
	mt	AdChr10	96.135	207	8	0	595047	595253	10711476	10711682	3.49e-88	339
	mt	AdChr10	92.135	178	13	1	255893	256070	11728281	11728457	1.68e-61	250
	mt	AdChr10	92.486	173	12	1	102512	102684	13045481	13045652	2.17e-60	246
	mt	AdChr10	89.941	169	10	3	601799	601961	11944717	11944884	7.93e-50	211
	mt	AdChr10	88.608	158	16	2	52729	52884	6031044	6031201	1.03e-43	191
	mt	AdChr10	89.809	157	16	0	436650	436806	13533837	13533993	4.77e-47	202
	mt	AdChr10	80.132	151	19	9	434737	434883	4556246	4556389	4.98e-17	102
	mt	AdChr10	96.503	143	4	1	92120	92262	12090699	12090840	4.71e-57	235
	mt	AdChr10	98.333	120	1	1	530259	530377	8872754	8872873	2.85e-49	209
	mt	AdChr10	94.03	67	2	2	119995	120059	14934398	14934464	1.79e-16	100
	mt	AdChr10	100	36	0	0	591332	591367	8872831	8872866	1.82e-06	67.6
	mt	AdChr10	100	32	0	0	212496	212527	10121324	10121355	0.000304	60.2
	mt	AdChr10	100	38	0	0	526330	526367	8872833	8872870	1.4e-07	71.3
	mt	AdChr10	94.737	57	3	0	54118	54174	6596983	6597039	3.88e-13	89.8
	mt	AdChr10	95.312	64	3	0	562215	562278	6982135	6982198	4.98e-17	102
	mt	AdChr10	96.923	65	2	0	2875	2939	12196121	12196185	2.98e-19	110
	mt	AdChr10	93.151	73	3	2	4710	4781	10372580	10372651	3.85e-18	106
	mt	AdChr10	88.571	105	8	1	106316	106416	1535361	1535465	1.06e-23	124
	mt	AdChr10	93.007	143	10	0	222943	223085	6581645	6581787	2.85e-49	209
	mt	AdChr10	92.361	144	10	1	234613	234755	9102131	9102274	1.33e-47	204
	mt	AdChr10	93.293	164	7	3	9386	9549	11728122	11728281	3.64e-58	239
	mt	AdChr10	86.207	174	21	3	58465	58636	11725792	11725964	4.81e-42	185
	mt	AdChr10	88.889	225	24	1	450262	450485	4149307	4149531	2.77e-69	276
	mt	AdChr10	88.525	244	27	1	209879	210122	9813923	9814165	7.66e-75	294
	mt	AdChr10	96.875	256	8	0	586299	586554	4562836	4563091	2.01e-115	429
	mt	AdChr10	89.667	300	29	2	510208	510506	9615636	9615934	5.71e-101	381
	mt	AdChr10	89.021	337	35	2	291190	291526	9007960	9008294	1.57e-111	416
	mt	AdChr10	84.358	358	50	4	424882	425238	6598646	6598998	2.08e-90	346
	mt	AdChr10	91.866	418	21	5	285695	286110	11966298	11966704	3.16e-158	571
	mt	AdChr10	96.185	498	19	0	197956	198453	14532104	14532601	0	815
	mt	AdChr10	92.351	536	36	3	397975	398508	10127153	10127685	0	758
	mt	AdChr10	84.579	629	95	2	524599	525227	2649539	2650165	8.6e-174	623
	mt	AdChr10	85.307	1123	137	10	47898	49003	4555693	4556804	0	1134
	mt	AdChr11	93.464	153	9	1	515026	515178	5632961	5633112	2.83e-54	226	ccmB (24.5%)
	mt	AdChr11	92.105	684	48	4	120085	120767	21027733	21028411	0	959	cox1 (19.7%)
	mt	AdChr11	93.75	80	5	0	376756	376835	7373935	7374014	1.38e-22	121
	mt	AdChr11	90.141	71	5	2	305168	305238	21053454	21053522	1.08e-13	91.6
	mt	AdChr11	97.5	40	0	1	305413	305452	21044447	21044485	1.82e-06	67.6
	mt	AdChr11	97.222	36	1	0	435536	435571	44662	44697	8.45e-05	62.1
	mt	AdChr11	95	40	2	0	304390	304429	21075532	21075571	2.35e-05	63.9
	mt	AdChr11	90.323	62	6	0	241419	241480	3242501	3242562	6.49e-11	82.4
	mt	AdChr11	96.053	76	2	1	461654	461729	21044832	21044906	3.82e-23	122
	mt	AdChr11	92.105	76	5	1	302617	302692	5632850	5632924	3.85e-18	106
	mt	AdChr11	95.62	137	4	1	391062	391196	19855074	19855210	4.74e-52	219
	mt	AdChr11	96.939	98	3	0	457624	457721	7379111	7379208	6.26e-36	165	cox2 (4.2%)
	mt	AdChr11	89.041	73	2	3	296006	296072	21057075	21057147	5.02e-12	86.1	nad7 (1.7%)
	mt	AdChr11	95.455	88	4	0	375419	375506	21057221	21057308	1.06e-28	141	trnM-CAU (95.9%)
	mt	AdChr11	88.618	2214	212	14	276497	278710	12063964	12066137	0	2656
	mt	AdChr11	99.033	3723	27	2	385957	389671	21038545	21042266	0	6667	nad1 (1.3%);
	mt	AdChr11	93.779	4935	278	26	115176	120090	21033617	21038542	0	7385	nad2 (1.8%); nad5 (1.0%); cox3 (100.0%); sdh4 (100.0%)
	mt	AdChr11	95.044	10492	483	21	132840	143321	21052786	21063250	0	16460	nad2 (3.9%); nad5 (2.2%); rrn26 (100.0%); trnM-CAU (100.0%)
	mt	AdChr11	95.744	11935	464	36	107635	119548	21065123	21077034	0	19185	nad2 (4.4%); nad5 (2.5%); cox3 (100.0%); sdh4 (100.0%)
	mt	AdChr11	85.185	108	14	2	20834	20941	3918778	3918883	2.98e-19	110	nad4 (1.2%)
	mt	AdChr11	97.519	21241	490	21	585354	606584	21042037	21063250	0	36271	rpl10 (100.0%); rrn26 (100.0%); trnM-CAU (100.0%)
	mt	AdChr11	85.6	125	13	4	536620	536744	21028029	21028148	2.96e-24	126	rps3 (1.7%)
	mt	AdChr11	92.122	622	44	4	448999	449617	5126297	5126916	0	872	rps4 (57.7%)
	mt	AdChr11	86.957	138	18	0	98873	99010	15259993	15260130	3.77e-33	156	rrn18 (7.0%)
	mt	AdChr11	97.391	115	3	0	199246	199360	21057221	21057335	2.22e-45	196	trnM-CAU (100.0%)
	mt	AdChr11	91.005	378	29	2	199322	199695	11903581	11903957	3.25e-138	505	trnM-CAU (28.8%)
	mt	AdChr11	86.147	231	19	4	375468	375685	11903727	11903957	1.31e-57	237	trnM-CAU (28.8%)
	mt	AdChr11	91.883	1885	152	1	129999	131882	21063248	21065132	0	2632
	mt	AdChr11	93.431	274	10	3	166141	166408	827819	828090	1.58e-106	399
	mt	AdChr11	92.884	267	16	3	78582	78846	7373677	7373942	4.42e-102	385
	mt	AdChr11	89.243	251	24	3	203007	203256	14746918	14747166	7.6e-80	311
	mt	AdChr11	93.676	253	10	2	305040	305291	20918513	20918760	9.56e-99	374
	mt	AdChr11	91.758	182	13	2	198813	198993	4827102	4827282	4.67e-62	252
	mt	AdChr11	95.031	161	6	1	161909	162069	3381621	3381779	4.67e-62	252
	mt	AdChr11	86.452	155	16	4	304133	304285	3007866	3008017	6.26e-36	165
	mt	AdChr11	87.5	96	9	2	571494	571589	14663409	14663501	1.07e-18	108
	mt	AdChr11	93.151	73	2	2	216402	216474	1903981	1904050	1.39e-17	104
	mt	AdChr11	91.228	57	5	0	595477	595533	5171862	5171918	8.39e-10	78.7
	mt	AdChr11	100	55	0	0	553025	553079	20054871	20054925	4.98e-17	102
	mt	AdChr11	97.674	43	1	0	62890	62932	5632919	5632961	1.09e-08	75
	mt	AdChr11	97.297	37	1	0	526330	526366	21048012	21048048	2.35e-05	63.9
	mt	AdChr11	97.436	39	1	0	530263	530301	21048012	21048050	1.82e-06	67.6
	mt	AdChr11	97.727	44	1	0	124287	124330	2931143	2931186	3.02e-09	76.8
	mt	AdChr11	91.045	67	6	0	58266	58332	17180665	17180731	1.08e-13	91.6
	mt	AdChr11	90.588	85	7	1	198129	198212	5297086	5297170	8.28e-20	111
	mt	AdChr11	95.349	86	4	0	66808	66893	16252865	16252950	1.37e-27	137
	mt	AdChr11	97.297	111	3	0	198052	198162	5296717	5296827	3.72e-43	189
	mt	AdChr11	99.194	124	1	0	198203	198326	5297193	5297316	1.02e-53	224
	mt	AdChr11	94.4	125	7	0	523738	523862	3270057	3270181	2.87e-44	193
	mt	AdChr11	94.815	135	7	0	191825	191959	19957611	19957745	7.93e-50	211
	mt	AdChr11	88.764	178	20	0	189266	189443	11813851	11814028	4.74e-52	219
	mt	AdChr11	92.607	257	18	1	307019	307274	16166625	16166881	4.45e-97	368
	mt	AdChr11	98.529	272	4	0	91791	92062	113276	113547	5.48e-131	481
	mt	AdChr11	83.601	311	18	8	516015	516324	19174603	19174881	7.77e-65	261
	mt	AdChr11	98.63	365	5	0	84843	85207	112911	113275	0	647
	mt	AdChr11	89.027	401	38	3	108840	109239	18639745	18640140	2.53e-134	492
	mt	AdChr11	89.49	628	61	4	451327	451953	21027105	21027728	0	789
	mt	AdChr11	97.609	1213	27	2	174380	175591	5532841	5534052	0	2078
	mt	AdChr12	87.293	362	46	0	42549	42910	5871923	5872284	5.63e-111	414	ccmFC (15.8%)
	mt	AdChr12	85.572	201	9	4	118223	118423	6514245	6514425	2.87e-44	193	cox3 (25.1%); sdh4 (6.4%)
	mt	AdChr12	98.925	93	1	0	264050	264142	11921643	11921735	1.74e-36	167
	mt	AdChr12	96.053	76	3	0	310912	310987	2025571	2025646	1.06e-23	124
	mt	AdChr12	100	34	0	0	434229	434262	11340380	11340413	2.35e-05	63.9
	mt	AdChr12	97.561	41	1	0	303308	303348	18916998	18917038	1.4e-07	71.3
	mt	AdChr12	100	84	0	0	448387	448470	11921732	11921815	3.77e-33	156
	mt	AdChr12	92.593	81	6	0	265740	265820	2829826	2829906	1.78e-21	117	trnH-GUG (100.0%)
	mt	AdChr12	82.572	1314	206	14	60667	61975	18987929	18989224	0	1136	nad4L (100.0%)
	mt	AdChr12	91.576	641	47	5	538555	539193	11340057	11340692	0	878	rpl5 (69.6%)
	mt	AdChr12	95.036	826	39	2	238449	239273	9987785	9988609	0	1297
	mt	AdChr12	96.701	394	13	0	429277	429670	5913842	5914235	0	656
	mt	AdChr12	92.462	398	24	4	551328	551723	15316123	15316516	5.29e-156	564
	mt	AdChr12	94.865	370	19	0	161298	161667	2025649	2026018	1.89e-160	579
	mt	AdChr12	77.035	344	41	20	357773	358103	6503407	6503725	2.25e-35	163
	mt	AdChr12	93.949	314	11	5	450541	450852	16476081	16476388	4.26e-127	468
	mt	AdChr12	98.299	294	5	0	125797	126090	12568471	12568764	1.5e-141	516
	mt	AdChr12	95.357	280	13	0	158718	158997	2025282	2025561	2e-120	446
	mt	AdChr12	94.853	272	14	0	388181	388452	19290138	19290409	2.6e-114	425
	mt	AdChr12	90.763	249	19	3	450539	450785	4175100	4175346	2.1e-85	329
	mt	AdChr12	86.463	229	21	10	240461	240684	1281621	1281844	2.81e-59	243
	mt	AdChr12	94.18	189	8	2	424443	424630	16476383	16476569	4.61e-72	285
	mt	AdChr12	97.191	178	5	0	429873	430050	5914235	5914412	4.58e-77	302
	mt	AdChr12	95.597	159	5	2	129224	129380	16491013	16491171	1.3e-62	254
	mt	AdChr12	94.702	151	8	0	59481	59631	1773953	1774103	4.71e-57	235
	mt	AdChr12	89.333	150	15	1	585143	585291	11341355	11341504	1.34e-42	187
	mt	AdChr12	94.495	109	4	1	590093	590201	2026012	2026118	1.74e-36	167
	mt	AdChr12	97.436	39	1	0	46867	46905	11259012	11259050	1.82e-06	67.6
	mt	AdChr12	95.161	62	3	0	20302	20363	3368999	3369060	6.44e-16	99
	mt	AdChr12	90.667	75	7	0	154693	154767	2501924	2501998	1.79e-16	100
	mt	AdChr12	89.773	88	9	0	508157	508244	12659057	12659144	2.3e-20	113
	mt	AdChr12	88.235	102	12	0	76922	77023	757436	757537	3.82e-23	122
	mt	AdChr12	96.117	103	4	0	194958	195060	18917037	18917139	4.84e-37	169
	mt	AdChr12	92.357	157	11	1	59478	59633	1578869	1579025	3.66e-53	222
	mt	AdChr12	90.419	167	7	3	84967	85124	8050104	8050270	7.93e-50	211
	mt	AdChr12	99.419	172	1	0	6778	6949	19056602	19056773	2.11e-80	313
	mt	AdChr12	98.03	203	3	1	343088	343290	11921815	11922016	4.48e-92	351
	mt	AdChr12	93.78	209	10	3	177999	178204	17151298	17151506	7.6e-80	311
	mt	AdChr12	85.463	227	20	6	507887	508110	12658839	12659055	1.02e-53	224
	mt	AdChr12	89.147	258	17	6	74283	74530	10837020	10837276	7.6e-80	311
	mt	AdChr12	96.732	306	10	0	108436	108741	5696974	5697279	6.98e-140	510
	mt	AdChr12	82.911	316	46	7	217442	217755	15583969	15584278	7.71e-70	278
	mt	AdChr12	83.228	316	46	6	217442	217755	15449216	15449526	1.66e-71	283
	mt	AdChr12	92.378	328	23	2	462402	462728	4174778	4175104	1.53e-126	466
	mt	AdChr12	92.287	376	23	3	107414	107788	6660033	6660403	1.93e-145	529
	mt	AdChr12	80.465	645	110	10	417926	418565	19110977	19111610	1.97e-130	479
	mt	AdChr12	83.228	3941	592	38	56637	60567	18976207	18980088	0	3552
	mt	AdChr13	94.842	349	15	3	406895	407240	4799510	4799858	2.48e-149	542	ccmFN (19.9%)
	mt	AdChr13	93.13	393	26	1	118915	119307	4857905	4858296	2.44e-159	575	cox3 (7.3%)
	mt	AdChr13	94.928	138	7	0	448264	448401	13042215	13042352	1.71e-51	217
	mt	AdChr13	100	70	0	0	359319	359388	13337640	13337709	2.29e-25	130
	mt	AdChr13	95.455	44	0	1	323808	323851	7013052	7013093	5.05e-07	69.4
	mt	AdChr13	97.297	37	1	0	440346	440382	4387057	4387093	2.35e-05	63.9
	mt	AdChr13	95.652	92	0	3	295648	295736	8119314	8119404	8.16e-30	145	nad7 (2.3%)
	mt	AdChr13	91.304	69	6	0	265751	265819	13602388	13602456	8.34e-15	95.3	trnH-GUG (89.2%)
	mt	AdChr13	86.486	185	25	0	25452	25636	8342370	8342554	1.33e-47	204	nad4 (2.1%)
	mt	AdChr13	81.507	292	25	6	587883	588174	6551847	6552109	2.21e-50	213	rpl10 (7.4%)
	mt	AdChr13	82.729	469	71	8	539190	539658	5474513	5474971	2.62e-109	409	rpl5 (30.9%)
	mt	AdChr13	93.228	945	51	6	82937	83873	11664989	11665928	0	1378	trnQ-UUG (100.0%)
	mt	AdChr13	82.677	381	60	5	461792	462170	7815716	7816092	1.62e-86	333	trnS-GGA (100.0%)
	mt	AdChr13	96.226	318	12	0	520782	521099	7761977	7762294	3.23e-143	521
	mt	AdChr13	87.898	314	19	5	297592	297886	5799762	5800075	4.48e-92	351
	mt	AdChr13	89.902	307	29	1	218034	218340	6115602	6115906	7.34e-105	394
	mt	AdChr13	90.036	281	18	4	566272	566552	13481634	13481904	3.46e-93	355
	mt	AdChr13	93.182	264	17	1	586340	586603	7326763	7327025	1.23e-102	387
	mt	AdChr13	87.442	215	21	3	602103	602313	9312403	9312615	2.81e-59	243
	mt	AdChr13	93.258	178	7	1	229227	229404	8511221	8511393	1e-63	257
	mt	AdChr13	93.125	160	10	1	251715	251873	7869495	7869654	1.69e-56	233
	mt	AdChr13	95.238	147	6	1	215926	216072	14251122	14251267	6.09e-56	231
	mt	AdChr13	89.362	94	9	1	587401	587493	363960	364053	1.78e-21	117
	mt	AdChr13	98.246	57	1	0	157637	157693	5372501	5372557	1.79e-16	100
	mt	AdChr13	98.182	55	1	0	135175	135229	11664936	11664990	2.32e-15	97.1
	mt	AdChr13	100	30	0	0	508103	508132	8566950	8566979	0.004	56.5
	mt	AdChr13	91.026	156	11	3	144291	144444	14008581	14008735	1.03e-48	207
	mt	AdChr13	100	156	0	0	490575	490730	6275605	6275760	3.56e-73	289
	mt	AdChr13	83.333	198	15	6	131525	131721	6362863	6363043	1.74e-36	167
	mt	AdChr13	88.995	209	9	8	14592	14797	8880617	8880814	2.17e-60	246
	mt	AdChr13	89.302	215	23	0	582525	582739	6115386	6115600	1.29e-67	270
	mt	AdChr13	83.043	230	22	12	225163	225390	14163104	14163318	2.87e-44	193
	mt	AdChr13	85.827	254	34	2	127732	127985	13040788	13041039	4.64e-67	268
	mt	AdChr13	92.527	281	19	2	51371	51650	5246964	5247243	4.39e-107	401
	mt	AdChr13	93.851	309	18	1	157781	158089	3825274	3825581	5.52e-126	464
	mt	AdChr13	87.64	356	27	6	529080	529432	11778905	11779246	5.67e-106	398
	mt	AdChr14	95.302	298	12	1	494287	494584	4962800	4963095	3.3e-128	472	atp1 (19.5%)
	mt	AdChr14	93.645	299	8	7	205465	205762	8311963	8312251	1.2e-117	436	atp9 (6.2%)
	mt	AdChr14	94.203	69	3	1	500903	500970	8312086	8312154	1.39e-17	104
	mt	AdChr14	92.754	69	5	0	501761	501829	12737238	12737306	1.79e-16	100
	mt	AdChr14	98.077	52	1	0	419727	419778	8276193	8276244	1.08e-13	91.6
	mt	AdChr14	98.684	76	1	0	281250	281325	11492929	11493004	4.91e-27	135
	mt	AdChr14	87.5	96	11	1	460117	460212	12737305	12737399	2.98e-19	110
	mt	AdChr14	98.02	101	2	0	427199	427299	8276151	8276251	2.89e-39	176
	mt	AdChr14	97.761	134	3	0	278578	278711	11493003	11493136	6.09e-56	231
	mt	AdChr14	97.872	47	1	0	25279	25325	7450555	7450601	6.49e-11	82.4
	mt	AdChr14	97.872	47	1	0	25279	25325	7498511	7498557	6.49e-11	82.4
	mt	AdChr14	96.018	226	8	1	61452	61676	9714367	9714592	1.6e-96	366	nad4L (44.9%)
	mt	AdChr14	100	56	0	0	599991	600046	3985065	3985120	1.39e-17	104	rrn26 (1.6%)
	mt	AdChr14	90.983	987	50	15	408111	409084	6418183	6419143	0	1293
	mt	AdChr14	82.124	772	113	14	270917	271679	3691319	3692074	3.07e-178	638
	mt	AdChr14	83.624	458	58	10	531641	532092	9518691	9519137	5.63e-111	414
	mt	AdChr14	83.051	413	64	4	453729	454139	1409008	1409416	1.24e-97	370
	mt	AdChr14	89.73	370	38	0	417406	417775	4530492	4530861	9.16e-129	473
	mt	AdChr14	98.251	343	2	4	548899	549239	3150753	3151093	5.21e-166	597
	mt	AdChr14	90.323	341	15	10	548899	549239	4122822	4123144	5.59e-116	431
	mt	AdChr14	86.218	312	40	1	492537	492848	5766305	5766613	4.51e-87	335
	mt	AdChr14	97.826	184	4	0	373395	373578	92451	92634	4.54e-82	318
	mt	AdChr14	97.79	181	2	2	421219	421398	7634720	7634899	7.6e-80	311
	mt	AdChr14	97.541	122	2	1	588999	589119	7634897	7635018	1.03e-48	207
	mt	AdChr14	90.833	120	6	2	117611	117726	7560965	7561083	3.77e-33	156
	mt	AdChr14	97.5	80	2	0	112181	112260	3985120	3985199	1.37e-27	137
	mt	AdChr14	96.875	64	2	0	132389	132452	3985199	3985262	1.07e-18	108
	mt	AdChr14	98.611	72	1	0	526134	526205	6343240	6343311	8.22e-25	128
	mt	AdChr14	94.186	86	5	0	530985	531070	9050216	9050301	6.35e-26	132
	mt	AdChr14	89.247	93	10	0	587401	587493	2094682	2094774	1.78e-21	117
	mt	AdChr14	89.72	107	7	2	106727	106833	3807715	3807817	1.77e-26	134
	mt	AdChr14	90.741	162	13	1	397122	397281	12737074	12737235	6.13e-51	215
	mt	AdChr14	92.529	174	12	1	350678	350850	12736893	12737066	6.05e-61	248
	mt	AdChr14	91.525	177	6	3	280268	280436	10688771	10688946	4.71e-57	235
	mt	AdChr14	80.612	196	17	3	260362	260537	9519137	9519331	6.35e-26	132
	mt	AdChr14	92.982	228	10	2	212124	212345	11497928	11498155	7.55e-85	327
	mt	AdChr14	97.351	302	8	0	267648	267949	5873282	5873583	5.4e-141	514
	mt	AdChr14	88.562	306	34	1	583787	584092	5539684	5539988	1.24e-97	370
	mt	AdChr14	93.291	313	20	1	181576	181888	6215643	6215954	7.13e-125	460
	mt	AdChr14	90.351	342	13	9	341175	341515	3169513	3169835	5.59e-116	431
	mt	AdChr14	96.677	331	10	1	219561	219891	8867163	8867492	1.48e-151	549
	mt	AdChr14	97.723	527	11	1	344241	344767	1905192	1905717	0	905
	mt	AdChr14	86.074	675	92	2	340999	341673	3695014	3695686	0	725
	mt	AdChr14	81.164	876	136	15	143908	144782	3693470	3694317	0	676
	mt	AdChr14	84.265	877	126	9	221372	222244	3695784	3696652	0	845
	mt	AdChr14	82.784	1365	213	20	223738	225097	3692073	3693420	0	1199
	mt	AdChr15	97.183	142	4	0	235444	235585	4326147	4326288	1.01e-58	241
	mt	AdChr15	88.55	131	15	0	264619	264749	14823601	14823731	2.91e-34	159
	mt	AdChr15	95.413	109	4	1	383624	383731	16443269	16443377	3.74e-38	172
	mt	AdChr15	98.182	55	1	0	324183	324237	1930056	1930110	2.32e-15	97.1
	mt	AdChr15	97.619	42	1	0	479783	479824	1120259	1120300	3.91e-08	73.1
	mt	AdChr15	97.368	38	0	1	265198	265234	2374269	2374306	2.35e-05	63.9
	mt	AdChr15	97.368	38	0	1	265198	265234	1930073	1930110	2.35e-05	63.9
	mt	AdChr15	98.182	55	1	0	324183	324237	2374269	2374323	2.32e-15	97.1
	mt	AdChr15	93.333	75	4	1	447724	447797	8627145	8627219	2.98e-19	110
	mt	AdChr15	92.941	85	6	0	349743	349827	8882152	8882236	1.06e-23	124
	mt	AdChr15	94.309	123	7	0	305910	306032	14076468	14076590	3.72e-43	189
	mt	AdChr15	95.161	124	6	0	305909	306032	14189155	14189278	2.22e-45	196
	mt	AdChr15	95.2	125	5	1	456038	456161	6148948	6149072	2.22e-45	196
	mt	AdChr15	93.13	131	9	0	387791	387921	7291452	7291582	2.87e-44	193
	mt	AdChr15	100	48	0	0	420405	420452	4325926	4325973	3.88e-13	89.8	atp4 (8.0%)
	mt	AdChr15	92.083	240	19	0	293600	293839	4926509	4926748	3.49e-88	339	nad7 (5.9%)
	mt	AdChr15	98.795	83	1	0	50730	50812	4325975	4326057	6.31e-31	148	trnS-GCU (20.5%)
	mt	AdChr15	84.451	1730	231	27	192325	194049	7076971	7078667	0	1670
	mt	AdChr15	77.382	1123	224	15	359511	360632	3699100	3700193	8.54e-179	640
	mt	AdChr15	83.489	751	93	11	372631	373362	8882365	8883103	0	671
	mt	AdChr15	91.133	406	32	4	562718	563122	16534071	16534473	5.32e-151	547
	mt	AdChr15	90.796	402	36	1	371186	371587	16534467	16534867	1.15e-147	536
	mt	AdChr15	89.356	357	33	4	266032	266388	16534869	16535220	7.18e-120	444
	mt	AdChr15	88.679	265	22	1	555595	555859	13925790	13926046	1.63e-81	316
	mt	AdChr15	92.917	240	15	2	495845	496083	12788444	12788682	5.8e-91	348
	mt	AdChr15	85.581	215	24	5	561158	561370	13642022	13642231	4.74e-52	219
	mt	AdChr15	89.604	202	19	2	248247	248447	3704383	3704583	3.61e-63	255
	mt	AdChr15	93.194	191	12	1	423739	423928	17643891	17644081	2.14e-70	279
	mt	AdChr15	87.429	175	18	3	287435	287607	4081842	4082014	6.18e-46	198
	mt	AdChr15	100	106	0	0	177233	177338	4326053	4326158	2.22e-45	196
	mt	AdChr15	96.721	61	2	0	48912	48972	4326366	4326426	4.98e-17	102
	mt	AdChr15	98.148	54	1	0	29384	29437	1930056	1930109	8.34e-15	95.3
	mt	AdChr15	95.455	44	1	1	596122	596164	13880581	13880624	5.05e-07	69.4
	mt	AdChr15	97.674	43	1	0	596122	596164	13797196	13797238	1.09e-08	75
	mt	AdChr15	98.148	54	1	0	29384	29437	2374270	2374323	8.34e-15	95.3
	mt	AdChr15	91.935	62	5	0	216164	216225	7295108	7295169	1.39e-12	87.9
	mt	AdChr15	94.203	69	4	0	172465	172533	10679502	10679570	3.85e-18	106
	mt	AdChr15	95.775	71	3	0	81735	81805	6149071	6149141	6.4e-21	115
	mt	AdChr15	98.734	79	1	0	161707	161785	4326289	4326367	1.06e-28	141
	mt	AdChr15	95.181	83	4	0	538696	538778	14189077	14189159	6.35e-26	132
	mt	AdChr15	85.646	209	25	1	129195	129398	9292933	9293141	6.13e-51	215
	mt	AdChr15	87.013	231	12	6	387488	387718	7291243	7291455	7.82e-60	244
	mt	AdChr15	89.474	228	23	1	194069	194296	1043360	1043586	1.28e-72	287
	mt	AdChr15	84.681	235	34	1	66435	66669	17433494	17433726	1.69e-56	233
	mt	AdChr15	94.488	254	14	0	434599	434852	16824935	16825188	2.64e-104	392
	mt	AdChr15	92.52	254	19	0	434599	434852	17030433	17030686	5.75e-96	364
	mt	AdChr15	95.349	258	10	1	343275	343530	13222429	13222686	2.62e-109	409
	mt	AdChr15	95.611	319	9	3	459709	460026	4926743	4927057	9.03e-139	507
	mt	AdChr15	89.08	348	22	6	189029	189376	13560646	13560977	4.35e-112	418
	mt	AdChr15	91.99	387	26	4	567386	567768	6212712	6213097	3.2e-148	538
	mt	AdChr15	91.774	389	30	2	210573	210961	16533689	16534075	8.91e-149	540
	mt	AdChr15	87.032	401	50	2	587424	587824	18474644	18475042	4.29e-122	451
	mt	AdChr15	84.211	1729	239	22	192325	194049	18475040	18476738	0	1650
	mt	AdChr16	90.576	191	18	0	378653	378843	6276293	6276483	1.3e-62	254	atp6 (16.4%)
	mt	AdChr16	87.539	321	21	9	378877	379191	6275911	6276218	1.25e-92	353	atp6 (27.0%)
	mt	AdChr16	92.792	763	55	0	502611	503373	1509107	1509869	0	1105	matR (38.7%)
	mt	AdChr16	91.667	120	9	1	445598	445716	9201340	9201459	6.26e-36	165
	mt	AdChr16	90.991	111	10	0	501246	501356	14445315	14445425	1.75e-31	150
	mt	AdChr16	100	30	0	0	306722	306751	4484203	4484232	0.004	56.5
	mt	AdChr16	87.826	115	7	2	394209	394316	15654502	15654616	8.22e-25	128
	mt	AdChr16	79.427	384	45	16	535203	535565	14396808	14397178	1.01e-58	241	rps3 (10.7%)
	mt	AdChr16	77.287	317	61	11	99298	99610	4484796	4485105	2.89e-39	176	rrn18 (16.0%)
	mt	AdChr16	76.279	430	77	18	98743	99157	4484242	4484661	3.69e-48	206	rrn18 (21.2%)
	mt	AdChr16	92.632	380	21	7	226068	226440	15019732	15020111	8.91e-149	540
	mt	AdChr16	93.391	348	18	3	175827	176173	10948456	10948799	6.98e-140	510
	mt	AdChr16	84.57	337	44	4	149990	150326	3806642	3806970	7.55e-85	327
	mt	AdChr16	84.291	261	15	8	588977	589229	7865209	7865451	6.09e-56	231
	mt	AdChr16	92.414	145	11	0	95328	95472	7701778	7701922	1.03e-48	207
	mt	AdChr16	96.907	97	3	0	103730	103826	8279688	8279784	2.25e-35	163
	mt	AdChr16	93.75	64	3	1	557209	557272	6579614	6579676	8.34e-15	95.3
	mt	AdChr16	91.071	56	3	1	101254	101309	5444009	5444062	1.09e-08	75
	mt	AdChr16	100	30	0	0	596374	596403	11205722	11205751	0.004	56.5
	mt	AdChr16	95.745	94	4	0	516475	516568	14445223	14445316	4.88e-32	152
	mt	AdChr16	94.161	137	7	1	522249	522385	12453731	12453866	1.03e-48	207
	mt	AdChr16	90.23	174	15	1	219861	220032	8308942	8309115	2.83e-54	226
	mt	AdChr16	90.717	237	16	4	15315	15549	15916266	15916498	7.6e-80	311
	mt	AdChr16	93.538	325	16	3	318925	319244	6312874	6313198	1.97e-130	479
	mt	AdChr16	98.27	1156	19	1	396173	397327	9918541	9919696	0	2023
	mt	AdChr16	90.674	1587	143	5	109084	110669	6397975	6399557	0	2106
	mt	AdChr16	87.859	1985	208	6	107069	109053	6396027	6397978	0	2300
	mt	AdChr17	96.341	246	7	2	458010	458253	4845540	4845785	1.22e-107	403	cox2 (10.6%)
	mt	AdChr17	91.667	60	5	0	326101	326160	4845622	4845681	1.8e-11	84.2
	mt	AdChr17	95.918	49	2	0	276728	276776	1962746	1962794	2.33e-10	80.5
	mt	AdChr17	96	50	2	0	265196	265245	10764344	10764393	6.49e-11	82.4
	mt	AdChr17	94.444	54	3	0	378119	378172	9061190	9061243	1.8e-11	84.2
	mt	AdChr17	95	60	3	0	501692	501751	10764471	10764530	8.34e-15	95.3
	mt	AdChr17	100	66	0	0	417764	417829	10763622	10763687	3.82e-23	122
	mt	AdChr17	97.531	81	2	0	265740	265820	9866005	9866085	3.8e-28	139	trnH-GUG (100.0%)
	mt	AdChr17	95.556	45	2	0	535578	535622	10764471	10764515	3.91e-08	73.1	rps3 (1.3%)
	mt	AdChr17	99.804	1022	2	0	323541	324562	10764004	10765025	0	1877
	mt	AdChr17	92.461	902	54	4	277182	278083	12996545	12997432	0	1277
	mt	AdChr17	95.192	520	25	0	306227	306746	9410078	9410597	0	822
	mt	AdChr17	89.826	403	39	2	587424	587824	25684	26086	1.5e-141	516
	mt	AdChr17	88.413	397	46	0	175882	176278	13597223	13597619	1.97e-130	479
	mt	AdChr17	82.234	394	24	17	246469	246859	728704	729054	5.92e-76	298
	mt	AdChr17	89.091	275	29	1	101821	102095	11896672	11896945	9.7e-89	340
	mt	AdChr17	97.638	254	6	0	103053	103306	1061558	1061811	1.2e-117	436
	mt	AdChr17	92.339	248	19	0	255083	255330	7460404	7460651	1.25e-92	353
	mt	AdChr17	85.714	217	30	1	190140	190355	12103004	12103220	7.88e-55	228
	mt	AdChr17	92.958	213	8	4	372907	373115	4286546	4286755	1.27e-77	303
	mt	AdChr17	98.901	182	2	0	1	182	10763806	10763987	2.72e-84	326
	mt	AdChr17	92.778	180	12	1	246469	246647	729084	729263	2.79e-64	259
	mt	AdChr17	94.048	168	9	1	115246	115412	361343	361510	1.3e-62	254
	mt	AdChr17	83.969	131	14	3	7246	7370	6053417	6053546	4.95e-22	119
	mt	AdChr17	100	81	0	0	102948	103028	1061802	1061882	1.75e-31	150
	mt	AdChr17	98.529	68	1	0	29373	29440	10764326	10764393	1.38e-22	121
	mt	AdChr17	100	67	0	0	515772	515838	10763687	10763753	1.06e-23	124
	mt	AdChr17	95.455	66	1	2	108721	108786	10763744	10763807	1.39e-17	104
	mt	AdChr17	98.571	70	1	0	221060	221129	1246313	1246382	1.06e-23	124
	mt	AdChr17	87.5	176	7	4	38213	38388	4286752	4286912	3.72e-43	189
	mt	AdChr17	95.758	165	7	0	300982	301146	4286913	4287077	1.67e-66	267
	mt	AdChr17	96.567	233	3	1	409115	409347	5489399	5489626	5.71e-101	381
	mt	AdChr17	91.473	258	16	3	13472	13729	7037399	7037650	1.61e-91	350
	mt	AdChr17	91.304	276	21	3	101821	102095	8105087	8105360	9.56e-99	374
	mt	AdChr17	90.123	324	28	1	109352	109675	12250462	12250781	4.35e-112	418
	mt	AdChr17	82.471	348	52	8	18777	19115	2776494	2776841	2.13e-75	296
	mt	AdChr17	91.845	515	41	1	166645	167159	12887663	12888176	0	717
	mt	AdChr17	87.954	606	70	3	109712	110316	12250782	12251385	0	712
	mt	AdChr18	93.175	11501	693	33	38203	49683	53897	65325	0	16805	ccmFC (100.0%)
	mt	AdChr18	94.665	13083	605	39	36627	49683	31860	44875	0	20207	ccmFC (100.0%); trnI-CAU (100.0%)
	mt	AdChr18	87.719	57	6	1	299489	299544	21371	21427	6.54e-06	65.8
	mt	AdChr18	97.561	41	1	0	324636	324676	19244631	19244671	1.4e-07	71.3
	mt	AdChr18	92.105	38	2	1	227945	227981	2242473	2242510	0.051	52.8
	mt	AdChr18	92.105	38	2	1	227945	227981	3014023	3014060	0.051	52.8
	mt	AdChr18	92.105	38	2	1	227945	227981	3080817	3080854	0.051	52.8
	mt	AdChr18	92.105	38	2	1	227945	227981	3174744	3174781	0.051	52.8
	mt	AdChr18	92.105	38	2	1	227945	227981	3189047	3189084	0.051	52.8
	mt	AdChr18	92.105	38	2	1	227945	227981	3260885	3260922	0.051	52.8
	mt	AdChr18	91.667	48	2	2	312184	312231	30651	30696	6.54e-06	65.8
	mt	AdChr18	94.118	51	2	1	300822	300871	22184006	22184056	3.02e-09	76.8
	mt	AdChr18	91.228	57	4	1	227926	227981	157574	157630	3.02e-09	76.8
	mt	AdChr18	95.652	92	3	1	354554	354645	5103575	5103665	2.27e-30	147
	mt	AdChr18	95.455	110	5	0	368191	368300	7336333	7336442	2.89e-39	176
	mt	AdChr18	95.455	110	5	0	368191	368300	7507205	7507314	2.89e-39	176
	mt	AdChr18	95.726	117	5	0	270433	270549	24570398	24570514	3.72e-43	189
	mt	AdChr18	97.059	34	0	1	503120	503152	17212933	17212966	0.004	56.5	matR (1.6%)
	mt	AdChr18	94.179	3178	181	3	126357	129532	10805677	10808852	0	4841	nad2 (1.2%);
	mt	AdChr18	99.738	4582	5	7	122782	127356	155589	160170	0	8388	nad2 (1.7%); nad5 (1.0%); rps10 (52.9%)
	mt	AdChr18	85.455	275	30	8	97205	97475	12959089	12959357	7.71e-70	278	nad3 (28.2%)
	mt	AdChr18	87.987	308	29	5	351030	351334	12959089	12959391	9.63e-94	357	nad3 (79.6%)
	mt	AdChr18	85.741	1073	130	6	536444	537511	7066933	7067987	0	1112	rpl2 (21.9%); rps3 (6.9%)
	mt	AdChr18	93.789	161	10	0	433811	433971	24634871	24635031	2.81e-59	243	rps14 (23.8%)
	mt	AdChr18	96.178	471	16	2	535012	535482	26988	27456	0	769	rps3 (13.9%)
	mt	AdChr18	95.276	127	6	0	536571	536697	7981888	7982014	4.77e-47	202	rps3 (3.1%)
	mt	AdChr18	93.913	115	6	1	600549	600663	26671	26784	3.74e-38	172	trnM-CAU (100.0%)
	mt	AdChr18	96.875	352	5	3	199211	199557	26635	26985	4.06e-162	584	trnM-CAU (100.0%)
	mt	AdChr18	91.786	280	9	3	375419	375685	26698	26976	7.39e-100	377	trnM-CAU (95.9%)
	mt	AdChr18	93.265	1559	103	2	134234	135792	9584269	9585825	0	2296
	mt	AdChr18	92.898	1563	101	10	603632	605190	9828088	9829644	0	2263
	mt	AdChr18	96.785	1182	26	3	93538	94719	19243938	19245107	0	1962
	mt	AdChr18	93.133	1063	71	2	130856	131917	10804628	10805689	0	1557
	mt	AdChr18	91.074	773	66	3	129557	130327	14970015	14970786	0	1042
	mt	AdChr18	90.193	622	50	9	109084	109703	22349369	22349981	0	800
	mt	AdChr18	88.81	563	42	11	380462	381018	15951368	15951915	0	671
	mt	AdChr18	89.541	545	55	2	455570	456113	7971871	7972414	0	689
	mt	AdChr18	89.385	537	45	5	123644	124176	17875620	17876148	0	665
	mt	AdChr18	93.143	525	29	5	481242	481765	10841712	10842230	0	763
	mt	AdChr18	94.981	518	14	1	137360	137865	27517	28034	0	802
	mt	AdChr18	96.364	495	3	1	304629	305108	19793785	19794279	0	800
	mt	AdChr18	97.308	483	9	4	304629	305108	19855972	19856453	0	817
	mt	AdChr18	97.034	472	13	1	300838	301308	4481637	4482108	0	793
	mt	AdChr18	97.877	471	10	0	552326	552796	29412	29882	0	815
	mt	AdChr18	96.049	405	16	0	203478	203882	22331755	22332159	0	660
	mt	AdChr18	93.458	321	18	1	52901	53221	6200854	6201171	9.16e-129	473
	mt	AdChr18	92.857	280	14	4	66119	66397	6723009	6723283	4.39e-107	401
	mt	AdChr18	94.942	257	11	2	89517	89772	581089	581344	4.39e-107	401
	mt	AdChr18	88.053	226	25	2	601011	601236	9026430	9026653	1.67e-66	267
	mt	AdChr18	89.401	217	23	0	492986	493202	9585195	9585411	9.98e-69	274
	mt	AdChr18	80.226	177	22	6	434714	434883	43646	43816	1.38e-22	121
	mt	AdChr18	96.552	145	5	0	48557	48701	14415131	14415275	1.01e-58	241
	mt	AdChr18	94.444	126	7	0	508295	508420	19734428	19734553	7.99e-45	195
	mt	AdChr18	94.355	124	7	0	95470	95593	14415271	14415394	1.03e-43	191
	mt	AdChr18	90.678	118	11	0	64927	65044	9025853	9025970	1.05e-33	158
	mt	AdChr18	90.698	86	6	1	3837	3920	19734420	19734505	2.3e-20	113
	mt	AdChr18	94.872	78	4	0	120350	120427	7981888	7981965	3.82e-23	122
	mt	AdChr18	92.958	71	5	0	202996	203066	22183855	22183925	1.39e-17	104
	mt	AdChr18	95.082	61	3	0	511377	511437	1974596	1974656	2.32e-15	97.1
	mt	AdChr18	100	33	0	0	504956	504988	30313	30345	8.45e-05	62.1
	mt	AdChr18	100	28	0	0	572019	572046	26950	26977	0.051	52.8
	mt	AdChr18	98.361	61	1	0	32670	32730	31247	31307	1.07e-18	108
	mt	AdChr18	96.774	62	2	0	81361	81422	20426861	20426922	1.39e-17	104
	mt	AdChr18	96.842	95	3	0	58545	58639	24627462	24627556	2.91e-34	159
	mt	AdChr18	93.939	99	6	0	94873	94971	22332158	22332256	1.75e-31	150
	mt	AdChr18	98.319	119	2	0	5004	5122	7336216	7336334	2.85e-49	209
	mt	AdChr18	98.319	119	2	0	5004	5122	7507088	7507206	2.85e-49	209
	mt	AdChr18	88.194	144	14	2	354326	354469	9024966	9025106	4.84e-37	169
	mt	AdChr18	95.604	182	7	1	380592	380772	19734555	19734736	9.91e-74	291
	mt	AdChr18	89.623	212	22	0	492986	493197	9828501	9828712	1.29e-67	270
	mt	AdChr18	98.611	216	3	0	299154	299369	2810421	2810636	1.59e-101	383
	mt	AdChr18	92.411	224	16	1	524936	525158	14970778	14971001	4.54e-82	318
	mt	AdChr18	97.403	231	6	0	253552	253782	31331	31561	7.34e-105	394
	mt	AdChr18	100	250	0	0	124780	125029	3014018	3014267	1.98e-125	462
	mt	AdChr18	100	250	0	0	124780	125029	3080812	3081061	1.98e-125	462
	mt	AdChr18	100	250	0	0	124780	125029	3189042	3189291	1.98e-125	462
	mt	AdChr18	100	250	0	0	124780	125029	3260880	3261129	1.98e-125	462
	mt	AdChr18	98.4	250	4	0	124780	125029	3174739	3174988	9.29e-119	440
	mt	AdChr18	91.667	252	19	2	63279	63530	6055535	6055784	5.8e-91	348
	mt	AdChr18	99.602	251	0	1	124780	125029	2242468	2242718	9.23e-124	457
	mt	AdChr18	87.153	288	35	2	309286	309573	13422042	13422327	2.72e-84	326
	mt	AdChr18	80.992	363	43	13	112847	113183	5253613	5253975	6e-66	265
	mt	AdChr18	98.072	415	8	0	481046	481460	30763	31177	0	723
	mt	AdChr18	96.591	440	14	1	12360	12798	7335773	7336212	0	728
	mt	AdChr18	96.591	440	14	1	12360	12798	7506645	7507084	0	728
	mt	AdChr18	91.809	586	44	3	508659	509243	7570652	7571234	0	813
	mt	AdChr18	97.377	648	17	0	274833	275480	28209	28856	0	1103
	mt	AdChr19	99.652	574	2	0	420435	421008	6882365	6882938	0	1050	atp4 (19.3%)
	mt	AdChr19	91.549	142	11	1	396745	396885	11503216	11503357	7.99e-45	195
	mt	AdChr19	90.476	126	11	1	493426	493550	19662965	19663090	6.26e-36	165
	mt	AdChr19	92.453	106	8	0	405293	405398	1108547	1108652	4.88e-32	152
	mt	AdChr19	95.402	87	4	0	308280	308366	8805496	8805582	3.8e-28	139
	mt	AdChr19	95.522	67	3	0	435797	435863	3795731	3795797	1.07e-18	108
	mt	AdChr19	100	29	0	0	323124	323152	16500649	16500677	0.014	54.7
	mt	AdChr19	95	40	2	0	346656	346695	13764026	13764065	2.35e-05	63.9
	mt	AdChr19	93.878	49	2	1	235458	235505	10709223	10709271	3.91e-08	73.1
	mt	AdChr19	100	59	0	0	438547	438605	3371899	3371957	2.98e-19	110
	mt	AdChr19	91.86	86	4	3	265337	265419	16500592	16500677	1.78e-21	117
	mt	AdChr19	92.708	96	1	3	384604	384699	6611280	6611369	1.77e-26	134
	mt	AdChr19	99.091	110	1	0	459625	459734	6882709	6882818	6.18e-46	198
	mt	AdChr19	97.561	41	1	0	296954	296994	11981352	11981392	1.4e-07	71.3	nad7 (1.0%)
	mt	AdChr19	97.561	41	1	0	296954	296994	12002127	12002167	1.4e-07	71.3	nad7 (1.0%)
	mt	AdChr19	97.561	41	1	0	296954	296994	13560844	13560884	1.4e-07	71.3	nad7 (1.0%)
	mt	AdChr19	95.442	2523	87	12	480407	482927	10385557	10388053	0	3997
	mt	AdChr19	83.41	3062	433	37	492709	495758	19419774	19422772	0	2771	nad1 (1.1%); atp1 (100.0%)
	mt	AdChr19	94.978	458	21	2	393225	393682	19662949	19663404	0	717	nad6 (20.9%)
	mt	AdChr19	97.872	47	1	0	98368	98414	15634451	15634497	6.49e-11	82.4	rrn18 (2.4%)
	mt	AdChr19	89.971	339	32	2	141711	142048	6305256	6305593	1.2e-117	436	rrn26 (10.0%)
	mt	AdChr19	85.889	574	68	7	569904	570477	19387251	19387811	1.45e-166	599	trnM-CAU (100.0%)
	mt	AdChr19	93.769	642	34	4	179189	179829	10550799	10551435	0	959
	mt	AdChr19	82.239	518	65	9	12688	13185	14416726	14417236	3.37e-113	422
	mt	AdChr19	91.089	505	41	4	169741	170245	10383440	10383940	0	680
	mt	AdChr19	93.224	487	29	2	380038	380524	19662468	19662950	0	713
	mt	AdChr19	94.781	479	25	0	109005	109483	10381554	10382032	0	747
	mt	AdChr19	99.143	467	1	3	301906	302369	19026015	19026481	0	837
	mt	AdChr19	96.897	419	13	0	321301	321719	6069044	6069462	0	702
	mt	AdChr19	95.745	329	9	4	160979	161307	6166766	6167089	2.49e-144	525
	mt	AdChr19	95.833	312	13	0	243115	243426	2272196	2272507	3.25e-138	505
	mt	AdChr19	96.066	305	12	0	109833	110137	10389596	10389900	5.44e-136	497
	mt	AdChr19	89.251	307	22	4	174725	175030	10551432	10551728	9.56e-99	374
	mt	AdChr19	86.054	294	37	4	470377	470670	4730348	4730637	2.11e-80	313
	mt	AdChr19	91.386	267	21	2	165516	165782	8874746	8875010	5.75e-96	364
	mt	AdChr19	97.863	234	4	1	309730	309962	5594562	5594795	1.22e-107	403
	mt	AdChr19	84.416	231	36	0	370025	370255	989259	989489	7.88e-55	228
	mt	AdChr19	91.628	215	16	2	167872	168086	1305662	1305874	2.13e-75	296
	mt	AdChr19	98.578	211	3	0	426178	426388	9939734	9939944	9.56e-99	374
	mt	AdChr19	84.579	214	24	2	352811	353024	5727101	5727305	1.33e-47	204
	mt	AdChr19	90.206	194	18	1	417732	417924	10383255	10383448	4.67e-62	252
	mt	AdChr19	91.525	177	14	1	261301	261477	1108656	1108831	2.81e-59	243
	mt	AdChr19	95.783	166	6	1	539878	540042	7310106	7310271	1.67e-66	267
	mt	AdChr19	88.961	154	11	2	398832	398984	5311192	5311340	4.81e-42	185
	mt	AdChr19	92.667	150	8	3	582618	582767	2306429	2306575	2.21e-50	213
	mt	AdChr19	96.97	132	4	0	112793	112924	1583755	1583886	3.66e-53	222
	mt	AdChr19	94.262	122	3	3	89993	90113	5966736	5966854	1.73e-41	183
	mt	AdChr19	97.849	93	2	0	547163	547255	14211457	14211549	8.1e-35	161
	mt	AdChr19	97.674	43	1	0	33473	33515	20729790	20729832	1.09e-08	75
	mt	AdChr19	93.939	66	4	0	541208	541273	13855187	13855252	1.79e-16	100
	mt	AdChr19	94.286	70	4	0	521276	521345	5311340	5311409	1.07e-18	108
	mt	AdChr19	100	89	0	0	154866	154954	15811725	15811813	6.26e-36	165
	mt	AdChr19	91.617	167	13	1	528188	528354	10376679	10376844	2.19e-55	230
	mt	AdChr19	92.147	191	13	2	528397	528586	15615241	15615430	4.64e-67	268
	mt	AdChr19	97.768	224	5	0	230272	230495	20729609	20729832	1.23e-102	387
	mt	AdChr19	94.565	276	15	0	409741	410016	3445330	3445605	7.24e-115	427
	mt	AdChr19	85.526	304	40	4	124813	125115	16774329	16774629	5.88e-81	315
	mt	AdChr19	99.674	307	1	0	443260	443566	10238531	10238837	1.9e-155	562
	mt	AdChr19	95	340	17	0	345402	345741	2838046	2838385	4.14e-147	534
	mt	AdChr19	100	360	0	0	335431	335790	10238836	10239195	0	665
	mt	AdChr19	90.353	425	41	0	471525	471949	17247990	17248414	2.46e-154	558
	mt	AdChr19	90.184	489	20	2	234094	234582	3410984	3411444	1.86e-170	612
	mt	AdChr19	86.017	472	63	3	407622	408091	5303005	5303475	1.17e-137	503
	mt	AdChr19	83.268	514	68	10	44572	45082	20895720	20896218	9.23e-124	457
	mt	AdChr19	97.183	639	13	2	332587	333224	13307392	13308026	0	1075
	mt	AdChr19	86.152	686	89	6	187423	188107	19386446	19387126	0	736
	mt	AdChr19	92.298	831	63	1	302719	303548	10384728	10385558	0	1179
	mt	AdChr19	96.141	933	34	2	464365	465295	10388667	10389599	0	1522
	mt	AdChr20	83.534	249	17	10	559137	559385	16414325	16414549	7.93e-50	211	ccmC (32.9%)
	mt	AdChr20	94.819	193	10	0	118247	118439	11138514	11138706	4.58e-77	302	cox3 (24.1%); sdh4 (0.3%)
	mt	AdChr20	93.846	130	8	0	370286	370415	9448539	9448668	2.22e-45	196
	mt	AdChr20	95.455	110	5	0	331921	332030	11136411	11136520	2.89e-39	176
	mt	AdChr20	93.269	104	6	1	336068	336171	4537228	4537330	4.88e-32	152
	mt	AdChr20	98.925	93	1	0	257315	257407	13716719	13716811	1.74e-36	167
	mt	AdChr20	84.27	89	6	2	372501	372589	18676948	18677028	2.33e-10	80.5
	mt	AdChr20	98.387	62	1	0	396672	396733	13716661	13716722	2.98e-19	110
	mt	AdChr20	92.727	55	4	0	370438	370492	9448486	9448540	2.33e-10	80.5
	mt	AdChr20	95	40	0	1	304768	304805	2496443	2496482	8.45e-05	62.1
	mt	AdChr20	100	71	0	0	345718	345788	13716812	13716882	6.35e-26	132
	mt	AdChr20	95.833	72	3	0	382647	382718	13716878	13716949	1.78e-21	117
	mt	AdChr20	94.382	89	5	0	363825	363913	7348762	7348850	1.37e-27	137
	mt	AdChr20	95.918	98	4	0	350235	350332	13716563	13716660	2.91e-34	159
	mt	AdChr20	93.458	107	7	0	285262	285368	16994918	16995024	2.91e-34	159
	mt	AdChr20	97.436	117	3	0	321607	321723	11134210	11134326	1.72e-46	200
	mt	AdChr20	95.556	135	6	0	461595	461729	19566785	19566919	1.71e-51	217
	mt	AdChr20	93.662	142	9	0	327437	327578	11134322	11134463	2.21e-50	213
	mt	AdChr20	95.652	46	1	1	296027	296072	2585020	2585064	3.91e-08	73.1	nad7 (1.2%)
	mt	AdChr20	96.035	227	9	0	24056	24282	1302215	1302441	1.24e-97	370	nad4 (2.6%)
	mt	AdChr20	94.16	702	34	7	392302	392998	11131351	11132050	0	1062	nad6 (42.5%)
	mt	AdChr20	95.946	74	2	1	588151	588223	19566846	19566919	4.95e-22	119	rpl10 (14.7%)
	mt	AdChr20	88.629	299	19	8	600379	600677	2584833	2585116	1.61e-91	350	trnM-CAU (100.0%)
	mt	AdChr20	93.226	871	54	5	239884	240752	11133124	11133991	0	1277
	mt	AdChr20	97.856	793	17	0	251131	251923	18535090	18535882	0	1371
	mt	AdChr20	91.497	588	44	6	75481	76065	2682568	2683152	0	804
	mt	AdChr20	96.047	506	20	0	256248	256753	11136804	11137309	0	824
	mt	AdChr20	92.245	490	37	1	37116	37605	11138705	11139193	0	693
	mt	AdChr20	94.904	471	24	0	580477	580947	11137840	11138310	0	737
	mt	AdChr20	90.799	413	36	2	492698	493110	7075569	7075979	4.12e-152	551
	mt	AdChr20	92.857	392	16	5	553377	553767	6752016	6752396	2.46e-154	558
	mt	AdChr20	92.798	361	26	0	1395	1755	11134887	11135247	8.97e-144	523
	mt	AdChr20	95.342	322	14	1	553647	553968	6751684	6752004	6.98e-140	510
	mt	AdChr20	93.388	242	11	5	273521	273757	11131109	11131350	1.25e-92	353
	mt	AdChr20	93.333	240	9	2	395844	396076	18855978	18856217	5.8e-91	348
	mt	AdChr20	95.726	234	9	1	593801	594034	11133978	11134210	2.66e-99	375
	mt	AdChr20	94.037	218	10	2	238725	238942	11138299	11138513	7.55e-85	327
	mt	AdChr20	93.458	214	13	1	423799	424012	20256179	20256391	1.63e-81	316
	mt	AdChr20	95.181	166	8	0	63834	63999	11139196	11139361	2.16e-65	263
	mt	AdChr20	95.425	153	7	0	429496	429648	11136652	11136804	7.82e-60	244
	mt	AdChr20	92.188	128	9	1	124122	124249	994555	994681	2.24e-40	180
	mt	AdChr20	96.522	115	3	1	77108	77221	18856219	18856333	3.72e-43	189
	mt	AdChr20	98.23	113	2	0	214887	214999	286720	286832	6.18e-46	198
	mt	AdChr20	92.793	111	8	0	162120	162230	11133016	11133126	8.1e-35	161
	mt	AdChr20	91.589	107	9	0	551269	551375	17565793	17565899	6.31e-31	148
	mt	AdChr20	93.814	97	1	2	75228	75324	18855887	18855978	1.06e-28	141
	mt	AdChr20	91.463	82	7	0	146522	146603	1077936	1078017	2.3e-20	113
	mt	AdChr20	98.077	52	1	0	135130	135181	17707383	17707434	1.08e-13	91.6
	mt	AdChr20	100	51	0	0	124038	124088	2584523	2584573	8.34e-15	95.3
	mt	AdChr20	100	30	0	0	119200	119229	11131804	11131833	0.004	56.5
	mt	AdChr20	96.364	55	2	0	576854	576908	11246875	11246929	1.08e-13	91.6
	mt	AdChr20	90.909	66	6	0	519018	519083	2395154	2395219	3.88e-13	89.8
	mt	AdChr20	91.111	90	7	1	580944	581033	2584586	2584674	1.38e-22	121
	mt	AdChr20	98.99	99	1	0	176984	177082	18855789	18855887	8.05e-40	178
	mt	AdChr20	88.889	117	13	0	51043	51159	18544417	18544533	8.16e-30	145
	mt	AdChr20	92.373	118	9	0	593116	593233	11134770	11134887	4.84e-37	169
	mt	AdChr20	96.855	159	4	1	392451	392608	19650239	19650397	6e-66	265
	mt	AdChr20	91.515	165	8	3	53745	53909	13441026	13441184	3.66e-53	222
	mt	AdChr20	98.246	171	3	0	241713	241883	1302047	1302217	1.65e-76	300
	mt	AdChr20	96.571	175	4	2	345319	345492	11132536	11132709	3.56e-73	289
	mt	AdChr20	92.571	175	13	0	93895	94069	11132704	11132878	4.67e-62	252
	mt	AdChr20	93.37	181	12	0	576614	576794	11246698	11246878	4.64e-67	268
	mt	AdChr20	95.431	197	8	1	47799	47995	4619576	4619771	2.11e-80	313
	mt	AdChr20	85.238	210	22	3	282837	283045	3498313	3498514	1.03e-48	207
	mt	AdChr20	94.366	213	12	0	111618	111830	20818562	20818774	7.55e-85	327
	mt	AdChr20	92.672	232	17	0	161325	161556	566318	566549	4.51e-87	335
	mt	AdChr20	95.436	241	11	0	216482	216722	11135246	11135486	4.42e-102	385
	mt	AdChr20	84.016	244	37	2	270519	270761	9171887	9172129	1.69e-56	233
	mt	AdChr20	94.231	312	18	0	354869	355180	11134463	11134774	7.08e-130	477
	mt	AdChr20	92.857	336	23	1	172727	173061	11137501	11137836	1.18e-132	486
	mt	AdChr20	92.938	439	18	2	335034	335460	20818122	20818559	6.65e-175	627
	mt	AdChr20	93.187	455	30	1	54578	55031	11135671	11136125	0	667
	mt	AdChr20	94.845	485	18	7	470024	470504	11132062	11132543	0	750
	mt	AdChr20	95	540	20	3	526685	527224	11136124	11136656	0	841
	mt	AdChr21	98.868	265	3	0	432282	432546	11473981	11474245	9.16e-129	473	cob (22.4%)
	mt	AdChr21	93.617	94	5	1	307897	307990	6621811	6621903	3.8e-28	139
	mt	AdChr21	95.122	82	3	1	284277	284357	2106852	2106933	8.22e-25	128
	mt	AdChr21	100	42	0	0	493322	493363	8780026	8780067	8.39e-10	78.7
	mt	AdChr21	92.683	41	3	0	439049	439089	12314561	12314601	0.000304	60.2
	mt	AdChr21	100	61	0	0	397035	397095	2332849	2332909	2.3e-20	113
	mt	AdChr21	92.308	91	5	1	289490	289580	12481587	12481675	8.22e-25	128
	mt	AdChr21	90.179	112	4	2	403694	403804	10152706	10152811	3.8e-28	139
	mt	AdChr21	95.2	125	4	1	317822	317946	12699950	12700072	2.22e-45	196
	mt	AdChr21	100	33	0	0	379252	379284	10198590	10198622	8.45e-05	62.1	atp6 (2.8%)
	mt	AdChr21	100	34	0	0	449805	449838	9659684	9659717	2.35e-05	63.9	rps4 (3.1%)
	mt	AdChr21	98.131	214	4	0	538886	539099	11738448	11738661	9.56e-99	374	rpl5 (36.6%)
	mt	AdChr21	80.623	289	30	10	49979	50259	10831013	10831283	1.72e-46	200	trnF-GAA (27.0%); trnP-UGG (58.7%)
	mt	AdChr21	94.196	448	23	3	519422	519868	7991281	7991726	0	680
	mt	AdChr21	90.231	389	37	1	192395	192783	12883595	12883982	9.03e-139	507
	mt	AdChr21	86.835	357	44	3	10378	10734	14272837	14273190	2.04e-105	396
	mt	AdChr21	97.306	297	8	0	309411	309707	4712164	4712460	3.25e-138	505
	mt	AdChr21	90.391	281	23	3	551035	551315	13834487	13834763	1.6e-96	366
	mt	AdChr21	92.095	253	19	1	188752	189004	11429341	11429592	3.46e-93	355
	mt	AdChr21	94.355	248	13	1	92760	93007	5182375	5182621	2.05e-100	379
	mt	AdChr21	91.25	240	17	4	585402	585639	6910815	6911052	9.77e-84	324
	mt	AdChr21	94.85	233	12	0	306290	306522	6621579	6621811	5.75e-96	364
	mt	AdChr21	89.691	194	16	2	568789	568981	11686800	11686990	7.82e-60	244
	mt	AdChr21	98.953	191	0	2	370956	371146	9661223	9661411	9.7e-89	340
	mt	AdChr21	89.888	178	16	1	103890	104065	5205770	5205947	7.88e-55	228
	mt	AdChr21	98.246	171	2	1	591876	592045	10198421	10198591	5.92e-76	298
	mt	AdChr21	91.72	157	12	1	470303	470458	12314602	12314758	1.71e-51	217
	mt	AdChr21	95.302	149	6	1	350195	350343	11555850	11555997	4.71e-57	235
	mt	AdChr21	86.207	174	24	0	536930	537103	10561360	10561533	3.72e-43	189
	mt	AdChr21	89.011	182	16	1	57943	58124	12699770	12699947	3.66e-53	222
	mt	AdChr21	91.866	209	16	1	251815	252022	10848175	10848383	9.91e-74	291
	mt	AdChr21	90.909	363	23	6	566795	567155	11429601	11429955	1.97e-130	479
	mt	AdChr21	97.684	475	9	2	90179	90652	9736230	9736703	0	815
	mt	AdChr21	92.466	584	36	4	228375	228953	5181787	5182367	0	828
	mt	AdChr21	99	800	6	1	243216	244013	11473185	11473984	0	1432
	mt	AdChr22	89.062	256	27	1	515287	515542	5471091	5471345	1.63e-81	316	ccmB (24.3%)
	mt	AdChr22	89.313	262	27	1	515283	515544	5436940	5437200	7.55e-85	327	ccmB (25.0%)
	mt	AdChr22	99.583	240	1	0	457876	458115	8888238	8888477	3.34e-118	438	cox2 (10.4%)
	mt	AdChr22	88.525	122	11	2	418155	418273	5471349	5471470	8.16e-30	145
	mt	AdChr22	96.522	115	4	0	238994	239108	2325955	2326069	1.03e-43	191
	mt	AdChr22	92.784	97	7	0	386015	386111	12640235	12640331	1.06e-28	141
	mt	AdChr22	100	41	0	0	448042	448082	6936133	6936173	3.02e-09	76.8
	mt	AdChr22	100	42	0	0	448041	448082	6982710	6982751	8.39e-10	78.7
	mt	AdChr22	96.825	63	2	0	242592	242654	10897439	10897501	3.85e-18	106
	mt	AdChr22	98.851	87	1	0	317647	317733	14563514	14563600	3.77e-33	156
	mt	AdChr22	97.345	113	3	0	412374	412486	12640121	12640233	2.87e-44	193
	mt	AdChr22	91.453	117	9	1	418160	418275	5436826	5436942	2.91e-34	159
	mt	AdChr22	97.549	612	14	1	28649	29260	8888475	8889085	0	1046	nad4 (3.8%)
	mt	AdChr22	96.653	239	7	1	294007	294245	14563597	14563834	2.04e-105	396	nad7 (6.2%)
	mt	AdChr22	93.77	305	19	0	139321	139625	6429538	6429842	2.57e-124	459	rrn26 (9.0%)
	mt	AdChr22	95.736	516	22	0	136473	136988	15088626	15089141	0	832
	mt	AdChr22	96.2	500	17	1	553632	554131	7046704	7047201	0	817
	mt	AdChr22	84.691	307	32	10	148136	148433	16100155	16100455	2.75e-74	292
	mt	AdChr22	86.567	268	35	1	400415	400682	1881315	1881581	7.66e-75	294
	mt	AdChr22	93.585	265	16	1	232923	233186	5874588	5874852	7.34e-105	394
	mt	AdChr22	87.692	260	31	1	400424	400682	1754754	1755013	4.58e-77	302
	mt	AdChr22	87.952	249	28	2	89274	89521	4537338	4537585	2.75e-74	292
	mt	AdChr22	92.181	243	19	0	236189	236431	5875043	5875285	7.5e-90	344
	mt	AdChr22	90.083	242	19	3	190975	191215	6571638	6571875	2.73e-79	309
	mt	AdChr22	90.129	233	22	1	358759	358991	12146615	12146846	4.58e-77	302
	mt	AdChr22	91.667	228	17	2	59146	59371	2296005	2296232	5.88e-81	315
	mt	AdChr22	90.393	229	21	1	1708	1936	2326152	2326379	1.65e-76	300
	mt	AdChr22	85.577	208	20	7	396696	396901	12029396	12029595	2.85e-49	209
	mt	AdChr22	89.474	190	19	1	36007	36195	7042049	7042238	3.64e-58	239
	mt	AdChr22	89.418	189	20	0	366785	366973	14848582	14848770	3.64e-58	239
	mt	AdChr22	91.351	185	16	0	236247	236431	5874851	5875035	1.3e-62	254
	mt	AdChr22	98.802	167	2	0	134985	135151	14563838	14564004	5.92e-76	298
	mt	AdChr22	96.988	166	4	1	553081	553245	6936169	6936334	7.71e-70	278
	mt	AdChr22	94.545	165	5	1	553081	553245	6982747	6982907	4.67e-62	252
	mt	AdChr22	87.582	153	19	0	91619	91771	10172748	10172900	8.05e-40	178
	mt	AdChr22	88.281	128	15	0	14971	15098	1527818	1527945	1.36e-32	154
	mt	AdChr22	96.809	94	3	0	603866	603959	14564003	14564096	1.05e-33	158
	mt	AdChr22	92.683	82	6	0	59070	59151	2296895	2296976	4.95e-22	119
	mt	AdChr22	98.571	70	1	0	511669	511738	6112628	6112697	1.06e-23	124
	mt	AdChr22	98.214	56	1	0	546494	546549	11229320	11229375	6.44e-16	99
	mt	AdChr22	95.946	74	3	0	95315	95388	11229374	11229447	1.38e-22	121
	mt	AdChr22	92.045	88	7	0	508156	508243	1528116	1528203	1.06e-23	124
	mt	AdChr22	88	150	16	2	569	718	16040384	16040531	2.89e-39	176
	mt	AdChr22	83.66	153	18	5	220653	220803	15348054	15348201	1.37e-27	137
	mt	AdChr22	92.5	160	12	0	201125	201284	14848897	14849056	2.19e-55	230
	mt	AdChr22	88.757	169	9	7	119983	120146	14213556	14213719	6.18e-46	198
	mt	AdChr22	95.833	168	6	1	35939	36105	8119105	8119272	1.29e-67	270
	mt	AdChr22	95.855	193	7	1	210454	210646	5875852	5876043	7.6e-80	311
	mt	AdChr22	93.833	227	13	1	88594	88819	10832030	10832256	9.7e-89	340
	mt	AdChr22	98.833	257	2	1	94658	94913	8887975	8888231	9.23e-124	457
	mt	AdChr22	94.424	269	13	2	244505	244771	14211136	14211404	2.03e-110	412
	mt	AdChr22	88.451	381	37	3	464237	464614	3879425	3879801	1.19e-122	453
	mt	AdChr22	95.263	380	17	1	362011	362390	5872994	5873372	4.03e-167	601
	mt	AdChr22	85.581	430	45	13	261910	262337	4536902	4537316	4.32e-117	435
	mt	AdChr22	82.828	495	81	4	51775	52267	14866353	14866845	9.29e-119	440
	mt	AdChr22	93.143	525	24	6	327551	328067	14213199	14213719	0	760
	mt	AdChr22	91.801	622	39	7	77474	78095	7462775	7463384	0	856
	mt	AdChr22	88.41	742	59	10	73945	74685	198338	199053	0	869
	mt	AdChr22	83.673	882	120	11	260786	261662	4535495	4536357	0	809
	mt	AdChr22	98.421	950	13	1	351918	352867	9558605	9559552	0	1670
	mt	AdChr23	86.032	315	40	4	43372	43684	17366361	17366673	4.51e-87	335	ccmFC (13.7%)
	mt	AdChr23	90.511	137	11	2	387665	387801	4765073	4765207	2.24e-40	180
	mt	AdChr23	98.496	133	2	0	411586	411718	12950339	12950471	4.71e-57	235
	mt	AdChr23	93.985	133	7	1	308263	308395	14870511	14870642	1.72e-46	200
	mt	AdChr23	94.656	131	7	0	306884	307014	11621966	11622096	1.33e-47	204
	mt	AdChr23	97.17	106	3	0	421047	421152	14870091	14870196	2.24e-40	180
	mt	AdChr23	97.561	41	1	0	260167	260207	1782299	1782339	1.4e-07	71.3
	mt	AdChr23	96.296	54	2	0	414334	414387	3474669	3474722	3.88e-13	89.8
	mt	AdChr23	98.361	61	1	0	452163	452223	16696017	16696077	1.07e-18	108
	mt	AdChr23	93.939	66	4	0	241975	242040	14876100	14876165	1.79e-16	100
	mt	AdChr23	100	73	0	0	425301	425373	18076963	18077035	4.91e-27	135
	mt	AdChr23	94.444	90	4	1	304459	304548	3036858	3036946	1.37e-27	137
	mt	AdChr23	95.833	96	4	0	249928	250023	19897915	19898010	3.77e-33	156
	mt	AdChr23	90.411	73	7	0	265748	265820	20328157	20328229	2.32e-15	97.1	trnH-GUG (93.2%)
	mt	AdChr23	93.519	108	6	1	23967	24074	12281295	12281401	2.91e-34	159	nad4 (1.2%)
	mt	AdChr23	98.701	77	1	0	532928	533004	8837140	8837216	1.37e-27	137	rpl16 (17.5%)
	mt	AdChr23	84.713	157	11	3	142058	142213	8510951	8511095	8.16e-30	145	rrn26 (4.6%)
	mt	AdChr23	92.075	265	20	1	521216	521480	8864520	8864783	3.44e-98	372	sdh3 (4.5%)
	mt	AdChr23	97.188	320	6	2	50165	50482	18077032	18077350	3.2e-148	538	trnF-GAA (100.0%)
	mt	AdChr23	80.12	166	25	4	461763	461926	20324762	20324921	1.78e-21	117	trnS-GGA (100.0%)
	mt	AdChr23	84.479	902	130	8	556398	557298	9451191	9452083	0	881
	mt	AdChr23	93.706	715	24	3	132232	132939	16047522	16048222	0	1051
	mt	AdChr23	89.274	634	64	4	215899	216531	8486780	8487410	0	791
	mt	AdChr23	98.96	577	5	1	255850	256425	1778052	1778628	0	1031
	mt	AdChr23	95.702	349	8	4	130940	131281	3564177	3564525	3.18e-153	555
	mt	AdChr23	80.464	302	31	9	424169	424443	17488848	17489148	3.69e-48	206
	mt	AdChr23	100	299	0	0	218278	218576	16371035	16371333	1.14e-152	553
	mt	AdChr23	88.372	301	26	6	579828	580127	2579499	2579791	1.25e-92	353
	mt	AdChr23	91.509	212	16	2	560859	561070	8487956	8488165	9.91e-74	291
	mt	AdChr23	87.081	209	27	0	448715	448923	20260881	20261089	1.31e-57	237
	mt	AdChr23	96.5	200	5	2	174089	174287	14869780	14869978	2.1e-85	329
	mt	AdChr23	96.373	193	4	2	150346	150538	12950150	12950339	5.88e-81	315
	mt	AdChr23	91.758	182	12	3	366035	366215	8486602	8486781	1.68e-61	250
	mt	AdChr23	97.191	178	5	0	255289	255466	14876166	14876343	4.58e-77	302
	mt	AdChr23	95.808	167	7	0	485647	485813	16048223	16048389	1.29e-67	270
	mt	AdChr23	93.671	158	10	0	175241	175398	8511614	8511771	1.31e-57	237
	mt	AdChr23	96.552	116	4	0	542518	542633	14869666	14869781	2.87e-44	193
	mt	AdChr23	88.288	111	13	0	175092	175202	8511769	8511879	1.77e-26	134
	mt	AdChr23	92.793	111	7	1	525629	525739	12658029	12658138	2.91e-34	159
	mt	AdChr23	81.053	95	12	5	585405	585496	1587363	1587454	1.4e-07	71.3
	mt	AdChr23	95.238	84	3	1	511200	511283	18338491	18338573	6.35e-26	132
	mt	AdChr23	97.297	37	1	0	103763	103799	15775863	15775899	2.35e-05	63.9
	mt	AdChr23	100	36	0	0	134339	134374	5278943	5278978	1.82e-06	67.6
	mt	AdChr23	93.023	86	6	0	128041	128126	15137696	15137781	2.96e-24	126
	mt	AdChr23	88.66	97	5	3	196481	196571	18969643	18969739	2.3e-20	113
	mt	AdChr23	94.643	112	5	1	3675	3786	8511377	8511487	3.74e-38	172
	mt	AdChr23	84.874	119	5	3	94756	94861	14992580	14992698	1.07e-18	108
	mt	AdChr23	95.302	149	6	1	207808	207956	16048389	16048536	4.71e-57	235
	mt	AdChr23	96.774	155	5	0	215569	215723	17489211	17489365	2.79e-64	259
	mt	AdChr23	92.308	195	15	0	212680	212874	8511873	8512067	7.71e-70	278
	mt	AdChr23	96.569	204	4	3	484916	485116	3307071	3307274	4.51e-87	335
	mt	AdChr23	90.135	223	15	5	410763	410984	19764985	19765201	1.66e-71	283
	mt	AdChr23	92.308	221	15	2	3417	3637	8511165	8511383	2.11e-80	313
	mt	AdChr23	88.053	226	23	3	396101	396326	8488172	8488393	6e-66	265
	mt	AdChr23	93.75	224	12	1	509151	509372	2087490	2087713	4.51e-87	335
	mt	AdChr23	96.552	232	8	0	425083	425314	18076719	18076950	4.42e-102	385
	mt	AdChr23	94.828	232	12	0	359305	359536	5435696	5435927	2.07e-95	363
	mt	AdChr23	95.726	234	9	1	359303	359536	5638097	5638329	2.66e-99	375
	mt	AdChr23	90.496	242	22	1	436199	436440	9383536	9383776	4.54e-82	318
	mt	AdChr23	93.333	270	9	2	496445	496713	15908611	15908872	9.49e-104	390
	mt	AdChr23	90.299	268	25	1	250310	250576	20261087	20261354	1.61e-91	350
	mt	AdChr23	97.785	316	7	0	335707	336022	14870195	14870510	1.91e-150	545
	mt	AdChr23	95.702	349	15	0	155102	155450	12949803	12950151	1.9e-155	562
	mt	AdChr23	92.068	353	20	6	84814	85161	1763737	1764086	9.1e-134	490
	mt	AdChr23	95.086	407	14	6	271413	271813	3306665	3307071	1.1e-177	636
	mt	AdChr23	92.435	423	31	1	539928	540349	3307272	3307694	1.12e-167	603
	mt	AdChr23	95.571	429	18	1	13086	13513	12950471	12950899	0	686
	mt	AdChr23	90.036	552	54	1	366754	367304	8487406	8487957	0	713
	mt	AdChr23	97.249	618	13	1	353055	353668	16048534	16049151	0	1044
	mt	AdChr24	98.908	458	4	1	43130	43587	6478945	6479401	0	817	ccmFC (20.1%)
	mt	AdChr24	89.565	115	10	1	440847	440961	14174340	14174452	8.16e-30	145
	mt	AdChr24	92.453	106	8	0	284306	284411	15589473	15589578	4.88e-32	152
	mt	AdChr24	91.509	106	9	0	284306	284411	15584976	15585081	2.27e-30	147
	mt	AdChr24	91.011	89	7	1	226392	226480	6892990	6893077	4.95e-22	119
	mt	AdChr24	100	35	0	0	492530	492564	10080377	10080411	6.54e-06	65.8
	mt	AdChr24	98.113	53	1	0	450024	450076	12620487	12620539	3e-14	93.5
	mt	AdChr24	96.296	54	2	0	258238	258291	11473753	11473806	3.88e-13	89.8
	mt	AdChr24	99.762	2526	6	0	60747	63272	12618143	12620668	0	4632	nad4L (100.0%)
	mt	AdChr24	90.244	205	18	2	122876	123080	4013926	4014128	1.67e-66	267	rps10 (17.2%)
	mt	AdChr24	90.995	211	18	1	122870	123080	4135524	4135733	1.66e-71	283	rps10 (17.8%)
	mt	AdChr24	93.056	72	5	0	4568	4639	17528233	17528304	3.85e-18	106	trnN-GUU (97.1%)
	mt	AdChr24	86.407	1773	235	6	182274	184044	2865927	2867695	0	1934
	mt	AdChr24	97.249	1454	19	20	491445	492882	4014148	4015596	0	2444
	mt	AdChr24	92.372	1442	95	7	491445	492882	4135747	4137177	0	2039
	mt	AdChr24	89.634	492	45	2	584613	585098	16894735	16895226	3.09e-173	621
	mt	AdChr24	86.313	453	60	2	181516	181968	2874140	2874590	2.53e-134	492
	mt	AdChr24	96.716	335	9	1	60636	60970	8823899	8824231	8.85e-154	556
	mt	AdChr24	95.614	342	5	3	204557	204897	7441986	7442318	8.91e-149	540
	mt	AdChr24	87.085	271	34	1	181972	182241	2867698	2867968	3.54e-78	305
	mt	AdChr24	100	249	0	0	315243	315491	13361450	13361698	7.13e-125	460
	mt	AdChr24	97.189	249	7	0	315243	315491	13273524	13273772	3.37e-113	422
	mt	AdChr24	91.935	248	13	2	249666	249908	17998533	17998778	9.7e-89	340
	mt	AdChr24	97.073	205	4	2	159352	159554	8452512	8452716	7.5e-90	344
	mt	AdChr24	92.265	181	9	4	492020	492195	16763169	16763349	4.67e-62	252
	mt	AdChr24	98.571	140	1	1	591413	591551	8452281	8452420	2.17e-60	246
	mt	AdChr24	94.161	137	8	0	544943	545079	16791085	16791221	2.85e-49	209
	mt	AdChr24	96.992	133	4	0	564757	564889	8005723	8005855	1.02e-53	224
	mt	AdChr24	95.726	117	4	1	89799	89914	15711063	15711179	1.34e-42	187
	mt	AdChr24	94.286	105	4	2	44006	44108	12618965	12619069	2.91e-34	159
	mt	AdChr24	95.789	95	1	2	70492	70583	8452420	8452514	1.75e-31	150
	mt	AdChr24	93.548	62	4	0	3934	3995	13336988	13337049	3e-14	93.5
	mt	AdChr24	97.5	40	0	1	55892	55931	11540054	11540092	1.82e-06	67.6
	mt	AdChr24	93.548	62	4	0	3934	3995	13361698	13361759	3e-14	93.5
	mt	AdChr24	97.368	114	2	1	150908	151021	11473807	11473919	2.87e-44	193
	mt	AdChr24	89.362	141	10	1	184293	184428	15054225	15054365	3.74e-38	172
	mt	AdChr24	88.652	141	11	1	184293	184428	14982487	14982627	1.74e-36	167
	mt	AdChr24	96.753	154	5	0	84927	85080	4363729	4363882	1e-63	257
	mt	AdChr24	97.576	165	2	2	591584	591746	8452717	8452881	5.96e-71	281
	mt	AdChr24	89.286	196	19	2	193570	193764	5523550	5523744	7.82e-60	244
	mt	AdChr24	90.574	244	11	2	3953	4196	12884707	12884938	2.11e-80	313
	mt	AdChr24	94.958	238	11	1	227086	227322	9216600	9216837	3.44e-98	372
	mt	AdChr24	95.473	243	8	2	227082	227322	9189022	9189263	4.42e-102	385
	mt	AdChr24	97.189	249	7	0	315243	315491	13337049	13337297	3.37e-113	422
	mt	AdChr24	83.841	328	41	6	404446	404771	9252497	9252814	4.58e-77	302
	mt	AdChr24	95.413	327	15	0	330566	330892	11580508	11580834	3.23e-143	521
	mt	AdChr24	82.913	357	34	11	587494	587824	11508763	11509118	2.13e-75	296
	mt	AdChr24	89.087	449	45	3	560254	560699	20233157	20233604	3.18e-153	555
	mt	AdChr24	87.526	473	42	8	266080	266547	6294596	6295056	5.36e-146	531
	mt	AdChr24	86.567	536	61	8	152719	153253	6267150	6267675	5.25e-161	580
	mt	AdChr24	86.381	1050	130	11	192446	193494	11514872	11515909	0	1134
	mt	AdChr24	90.368	1277	108	11	455089	456364	14527867	14529129	0	1663
	mt	AdChr25	83.377	379	31	7	42271	42649	10264662	10265008	3.51e-83	322	ccmFC (16.6%)
	mt	AdChr25	82.322	379	35	7	42271	42649	10575302	10575648	1.65e-76	300	ccmFC (16.6%)
	mt	AdChr25	98.113	106	2	0	487473	487578	3188814	3188919	4.81e-42	185
	mt	AdChr25	87.826	230	24	4	533113	533342	5501096	5501321	1.67e-66	267	rpl16 (50.6%); rps3 (1.1%)
	mt	AdChr25	89.892	277	24	1	351722	351998	14452129	14452401	1.25e-92	353	rps12 (4.8%)
	mt	AdChr25	85.359	362	46	3	598760	599119	7008128	7008484	4.45e-97	368	rrn26 (10.6%)
	mt	AdChr25	99.867	3761	3	2	580822	584581	14000275	14004034	0	6916
	mt	AdChr25	96.264	910	24	7	390724	391629	13441669	13442572	0	1483
	mt	AdChr25	96.573	642	21	1	477006	477646	8851878	8852519	0	1062
	mt	AdChr25	85.814	571	75	3	451684	452254	10887604	10888168	4.03e-167	601
	mt	AdChr25	90.397	479	30	8	605687	606165	9936548	9937010	1.44e-171	616
	mt	AdChr25	89.671	426	37	7	72669	73089	977069	977492	1.15e-147	536
	mt	AdChr25	89.062	256	22	2	359955	360210	13706304	13706553	2.11e-80	313
	mt	AdChr25	94.215	242	12	2	311835	312074	6414564	6414805	4.45e-97	368
	mt	AdChr25	92.857	168	8	4	77155	77319	10178787	10178953	1.01e-58	241
	mt	AdChr25	94.702	151	8	0	445217	445367	12245054	12245204	4.71e-57	235
	mt	AdChr25	95.763	118	5	0	602100	602217	5557771	5557888	1.03e-43	191
	mt	AdChr25	100	80	0	0	194811	194890	14000450	14000529	6.31e-31	148
	mt	AdChr25	96.667	90	2	1	529556	529644	9817917	9818006	6.31e-31	148
	mt	AdChr25	93.137	102	7	0	148692	148793	8851878	8851979	1.75e-31	150
	mt	AdChr25	95	120	6	0	82840	82959	9302787	9302906	3.72e-43	189
	mt	AdChr25	89.447	199	16	4	448390	448587	2787327	2787521	2.17e-60	246
	mt	AdChr25	88.889	198	20	1	448390	448587	2940361	2940556	2.81e-59	243
	mt	AdChr25	91.549	213	12	3	316930	317136	7980676	7980888	3.56e-73	289
	mt	AdChr25	97.768	224	5	0	284366	284589	6433469	6433692	1.23e-102	387
	mt	AdChr25	96.97	231	5	2	65676	65904	12245204	12245434	1.23e-102	387
	mt	AdChr25	89.105	257	21	3	359955	360210	13869539	13869789	2.11e-80	313
	mt	AdChr25	94.515	474	26	0	373132	373605	14135159	14135632	0	732
	mt	AdChr25	97.439	859	22	0	59652	60510	2809913	2810771	0	1465
	mt	AdChr25	91.574	1080	70	10	580744	581816	8635854	8636919	0	1471
	mt	AdChr26	83.015	1307	204	9	514325	515629	8031312	8032602	0	1168	ccmB (100.0%)
	mt	AdChr26	96.825	63	2	0	118241	118303	2828382	2828444	3.85e-18	106	cox3 (7.8%); sdh4 (1.8%)
	mt	AdChr26	95.07	142	7	0	464469	464610	4042679	4042820	1.02e-53	224
	mt	AdChr26	95.876	97	4	0	257503	257599	4919497	4919593	1.05e-33	158
	mt	AdChr26	90.698	86	8	0	330644	330729	8425570	8425655	6.4e-21	115
	mt	AdChr26	91.228	57	4	1	361181	361237	2785850	2785905	3.02e-09	76.8
	mt	AdChr26	95.833	48	2	0	450808	450855	2786462	2786509	8.39e-10	78.7
	mt	AdChr26	93.478	46	3	0	257310	257355	4919595	4919640	5.05e-07	69.4
	mt	AdChr26	100	37	0	0	450814	450850	2829124	2829160	5.05e-07	69.4
	mt	AdChr26	96.97	33	1	0	333671	333703	4748310	4748342	0.004	56.5
	mt	AdChr26	92.92	113	8	0	425347	425459	5607040	5607152	6.26e-36	165
	mt	AdChr26	89.516	124	13	0	458736	458859	2828266	2828389	1.05e-33	158	cox2 (2.1%)
	mt	AdChr26	95.238	84	3	1	290602	290685	1757327	1757409	6.35e-26	132	trnN-GUU (100.0%)
	mt	AdChr26	100	129	0	0	28308	28436	1799727	1799855	3.64e-58	239	nad4 (1.5%)
	mt	AdChr26	83.987	12153	1727	126	517944	530046	8016980	8028963	0	11459	nad5 (2.6%); sdh3 (100.0%)
	mt	AdChr26	93.151	73	5	0	96270	96342	9531871	9531943	1.07e-18	108	sdh3 (18.2%)
	mt	AdChr26	94.545	165	9	0	50165	50329	3610386	3610550	3.61e-63	255	trnF-GAA (100.0%)
	mt	AdChr26	98.611	72	1	0	4568	4639	1757336	1757407	8.22e-25	128	trnN-GUU (97.1%)
	mt	AdChr26	86.679	2710	292	34	530103	532807	8014328	8016973	0	2940
	mt	AdChr26	83.355	1562	235	14	515628	517184	8029535	8031076	0	1421
	mt	AdChr26	83.201	631	91	11	513599	514226	8033957	8034575	5.29e-156	564
	mt	AdChr26	84.343	594	92	1	512907	513500	8034566	8035158	5.25e-161	580
	mt	AdChr26	87.968	507	59	2	289857	290363	9544165	9544669	5.21e-166	597
	mt	AdChr26	84.348	345	30	16	370536	370859	7795670	7796011	1.63e-81	316
	mt	AdChr26	89.362	329	32	3	262423	262751	9544675	9545000	7.29e-110	411
	mt	AdChr26	88.031	259	27	3	108686	108943	7795408	7795663	1.27e-77	303
	mt	AdChr26	89.121	239	19	5	110400	110638	7795183	7795414	9.91e-74	291
	mt	AdChr26	92.821	195	13	1	392307	392501	5598894	5599087	5.96e-71	281
	mt	AdChr26	92.353	170	13	0	80321	80490	8551508	8551677	2.81e-59	243
	mt	AdChr26	90.964	166	15	0	549242	549407	10204476	10204641	1.02e-53	224
	mt	AdChr26	86.667	165	11	6	34439	34603	5862399	5862552	3.74e-38	172
	mt	AdChr26	91.549	142	11	1	145030	145170	5732397	5732538	7.99e-45	195
	mt	AdChr26	97.087	103	1	1	595448	595548	4042585	4042687	3.74e-38	172
	mt	AdChr26	92.708	96	7	0	127656	127751	5037333	5037428	3.8e-28	139
	mt	AdChr26	97.802	91	2	0	551268	551358	4042815	4042905	1.05e-33	158
	mt	AdChr26	93.056	72	5	0	562757	562828	5261909	5261980	3.85e-18	106
	mt	AdChr26	88.571	70	8	0	126061	126130	2786115	2786184	5.02e-12	86.1
	mt	AdChr26	93.269	104	7	0	579669	579772	10119054	10119157	1.36e-32	154
	mt	AdChr26	97.203	143	4	0	234613	234755	8364839	8364981	2.81e-59	243
	mt	AdChr26	90.132	152	9	4	220653	220803	1747248	1747394	2.87e-44	193
	mt	AdChr26	92.353	170	13	0	80321	80490	8690483	8690652	2.81e-59	243
	mt	AdChr26	95.652	184	8	0	525410	525593	8723125	8723308	2.13e-75	296
	mt	AdChr26	91.289	287	20	4	188016	188302	9369069	9369350	1.23e-102	387
	mt	AdChr26	90.645	310	26	2	35042	35349	2323554	2323862	2.62e-109	409
	mt	AdChr26	79.191	346	28	20	258231	258568	7848252	7848561	1.72e-46	200
	mt	AdChr26	93.588	2121	126	10	70938	73056	8721009	8723121	0	3155
	mt	AdChr27	91.667	84	6	1	42697	42780	4775375	4775457	6.4e-21	115	ccmFC (3.6%)
	mt	AdChr27	88.889	90	10	0	468333	468422	7673184	7673273	8.28e-20	111
	mt	AdChr27	85.125	800	112	6	256489	257288	11246886	11247678	0	811
	mt	AdChr27	87.251	502	58	2	152161	152662	2469007	2469502	4.09e-157	568
	mt	AdChr27	88.664	494	52	4	499358	499851	8510916	8511405	1.45e-166	599
	mt	AdChr27	93.303	433	26	3	147476	147906	5213564	5213995	1.1e-177	636
	mt	AdChr27	96.286	350	4	3	189031	189379	2647508	2647849	1.47e-156	566
	mt	AdChr27	83.923	311	50	0	205942	206252	8143155	8143465	5.92e-76	298
	mt	AdChr27	83.923	311	50	0	205942	206252	8315428	8315738	5.92e-76	298
	mt	AdChr27	90.278	216	17	2	309661	309876	4470387	4470598	2.14e-70	279
	mt	AdChr27	94	100	6	0	529768	529867	8817348	8817447	4.88e-32	152
	mt	AdChr27	91.892	74	3	2	114757	114830	7682879	7682949	1.79e-16	100
	mt	AdChr27	89.189	74	4	1	576500	576573	8380621	8380690	3.88e-13	89.8
	mt	AdChr27	94.872	39	2	0	9616	9654	2981095	2981133	8.45e-05	62.1
	mt	AdChr27	92	100	5	2	517912	518011	8782525	8782621	1.37e-27	137
	mt	AdChr27	90.476	126	12	0	522343	522468	8886168	8886293	1.74e-36	167
	mt	AdChr27	90.476	126	12	0	522343	522468	8893913	8894038	1.74e-36	167
	mt	AdChr27	98.125	160	3	0	498586	498745	2647920	2648079	2.14e-70	279
	mt	AdChr27	91.579	190	10	4	184729	184913	4873742	4873930	1e-63	257
	mt	AdChr27	97.835	231	5	0	426576	426806	2647849	2648079	1.58e-106	399
	mt	AdChr27	96.764	309	10	0	409003	409311	5086535	5086843	1.5e-141	516
	mt	AdChr27	96.348	356	13	0	278486	278841	5853991	5854346	1.13e-162	586
	mt	AdChr27	99.762	420	1	0	473603	474022	6974176	6974595	0	771
	mt	AdChr27	86.979	1175	138	10	255139	256313	11245729	11246888	0	1308
	mt	AdChr28	93.443	183	12	0	432238	432420	3203145	3203327	3.59e-68	272	cob (15.4%)
	mt	AdChr28	92.754	138	10	0	353425	353562	5095234	5095371	1.72e-46	200
	mt	AdChr28	94.355	124	7	0	327669	327792	10849943	10850066	1.03e-43	191
	mt	AdChr28	94.286	105	6	0	304880	304984	4150854	4150958	8.1e-35	161
	mt	AdChr28	93.75	80	5	0	353213	353292	8602645	8602724	1.38e-22	121
	mt	AdChr28	95.522	67	2	1	499627	499692	1857693	1857759	3.85e-18	106
	mt	AdChr28	98.361	61	1	0	377467	377527	4817987	4818047	1.07e-18	108
	mt	AdChr28	96.721	61	2	0	362802	362862	3202948	3203008	4.98e-17	102
	mt	AdChr28	91.429	70	3	2	420502	420571	4817919	4817985	3e-14	93.5	atp4 (7.9%)
	mt	AdChr28	88.268	179	21	0	295271	295449	7232733	7232911	6.13e-51	215	nad7 (4.7%)
	mt	AdChr28	83.333	396	60	4	122781	123175	6808880	6809270	7.44e-95	361	rps10 (33.3%)
	mt	AdChr28	93.213	221	14	1	598735	598954	8602426	8602646	9.77e-84	324	rrn26 (6.5%)
	mt	AdChr28	90.455	220	20	1	598736	598954	8482094	8482313	3.56e-73	289	rrn26 (6.5%)
	mt	AdChr28	86.499	437	42	12	213554	213987	7268228	7268650	5.52e-126	464
	mt	AdChr28	87.143	420	48	4	213555	213974	7232914	7233327	3.3e-128	472
	mt	AdChr28	96.524	374	8	5	284526	284895	5081490	5081862	5.17e-171	614
	mt	AdChr28	81.553	309	35	10	112831	113123	994309	994611	4.71e-57	235
	mt	AdChr28	92.014	288	23	0	372257	372544	5052395	5052682	3.39e-108	405
	mt	AdChr28	89.84	187	19	0	324472	324658	3769890	3770076	1.01e-58	241
	mt	AdChr28	92.857	84	3	2	64803	64883	5613419	5613502	4.95e-22	119
	mt	AdChr28	93.182	44	2	1	506229	506271	1857749	1857792	2.35e-05	63.9
	mt	AdChr28	97.297	37	1	0	135769	135805	5613348	5613384	2.35e-05	63.9
	mt	AdChr28	100	32	0	0	143854	143885	5613506	5613537	0.000304	60.2
	mt	AdChr28	94.624	93	4	1	524636	524728	3089932	3090023	2.94e-29	143
	mt	AdChr28	96.04	101	4	0	196925	197025	12987851	12987951	6.26e-36	165
	mt	AdChr28	95.05	101	5	0	196925	197025	12869450	12869550	2.91e-34	159
	mt	AdChr28	90.099	101	10	0	524645	524745	3008219	3008319	6.35e-26	132
	mt	AdChr28	88.182	110	12	1	524636	524745	3058047	3058155	2.29e-25	130
	mt	AdChr28	92.632	190	14	0	86965	87154	11532626	11532815	9.98e-69	274
	mt	AdChr28	90.826	218	20	0	219001	219218	11653430	11653647	2.75e-74	292
	mt	AdChr28	89.441	322	34	0	587499	587820	14671126	14671447	9.43e-109	407
	mt	AdChr28	96.684	392	13	0	185749	186140	868366	868757	0	652
	mt	AdChr28	91.946	447	33	3	71117	71561	11863367	11863812	8.6e-174	623
	mt	AdChr28	89.706	476	39	7	128352	128826	11863814	11864280	1.45e-166	599
	mt	AdChr28	88	525	42	10	383013	383536	3770075	3770579	4.03e-167	601
	mt	AdChr28	96.588	674	23	0	158076	158749	12675650	12676323	0	1118
	mt	AdChr28	86.901	1336	158	15	192326	193654	14671450	14672775	0	1482
	mt	AdChr29	87.156	327	27	5	502668	502992	4906397	4906710	9.63e-94	357	matR (16.5%)
	mt	AdChr29	97.08	137	4	0	464305	464441	10836601	10836737	6.09e-56	231
	mt	AdChr29	95.098	102	5	0	357126	357227	10796592	10796693	8.1e-35	161
	mt	AdChr29	94.565	92	4	1	360649	360739	10796123	10796214	1.06e-28	141
	mt	AdChr29	94.937	79	4	0	244741	244819	10796976	10797054	1.06e-23	124
	mt	AdChr29	95	40	2	0	290411	290450	6485232	6485271	2.35e-05	63.9
	mt	AdChr29	94.444	36	2	0	435536	435571	11216751	11216786	0.004	56.5
	mt	AdChr29	95.588	68	3	0	429598	429665	10796213	10796280	2.98e-19	110
	mt	AdChr29	95.455	110	5	0	225566	225675	10796695	10796804	2.89e-39	176
	mt	AdChr29	97.692	130	3	0	273209	273338	10795863	10795992	1.02e-53	224
	mt	AdChr29	95.62	137	6	0	238464	238600	1483677	1483813	1.32e-52	220
	mt	AdChr29	93.296	179	12	0	140959	141137	4906713	4906891	6e-66	265	rrn26 (5.3%)
	mt	AdChr29	93.95	1190	60	6	525338	526526	2525723	2526901	0	1788
	mt	AdChr29	94.844	737	26	6	137192	137928	4677043	4677767	0	1140
	mt	AdChr29	88.324	531	61	1	554155	554685	15663689	15664218	1.1e-177	636
	mt	AdChr29	91.814	452	33	1	605350	605801	13353755	13354202	6.65e-175	627
	mt	AdChr29	87.838	444	46	6	579081	579523	10031127	10031563	5.4e-141	514
	mt	AdChr29	93.318	434	29	0	171796	172229	7035907	7036340	2.37e-179	641
	mt	AdChr29	92.01	388	29	2	175706	176093	1446333	1446718	6.89e-150	544
	mt	AdChr29	92.33	352	24	2	107085	107435	7096881	7097230	5.44e-136	497
	mt	AdChr29	95.588	340	15	0	468850	469189	7932644	7932983	1.91e-150	545
	mt	AdChr29	91.317	334	23	3	517469	517802	3523289	3523616	4.29e-122	451
	mt	AdChr29	91.018	334	24	4	517469	517802	3662498	3662825	2e-120	446
	mt	AdChr29	97.98	297	6	0	30076	30372	14289598	14289894	1.5e-141	516
	mt	AdChr29	97.973	296	6	0	30076	30371	14428136	14428431	5.4e-141	514
	mt	AdChr29	90.438	251	23	1	362247	362497	3523825	3524074	2.1e-85	329
	mt	AdChr29	90.04	251	24	1	362247	362497	3663034	3663283	9.77e-84	324
	mt	AdChr29	85.778	225	32	0	408171	408395	16496066	16496290	3.64e-58	239
	mt	AdChr29	90	220	22	0	542796	543015	5654448	5654667	4.61e-72	285
	mt	AdChr29	91.133	203	16	1	207520	207720	3677385	3677587	9.98e-69	274
	mt	AdChr29	91.146	192	16	1	362618	362808	5396243	5396434	2.79e-64	259
	mt	AdChr29	90.155	193	15	3	238079	238268	5396043	5396234	6.05e-61	248
	mt	AdChr29	95.205	146	7	0	132747	132892	1446715	1446860	6.09e-56	231
	mt	AdChr29	95.862	145	6	0	88003	88147	10796281	10796425	4.71e-57	235
	mt	AdChr29	95.07	142	6	1	551565	551706	10795723	10795863	3.66e-53	222
	mt	AdChr29	95.455	132	3	1	544398	544529	3233333	3233461	1.03e-48	207
	mt	AdChr29	97.98	99	2	0	600911	601009	10796426	10796524	3.74e-38	172
	mt	AdChr29	93.069	101	4	3	536769	536869	10795587	10795684	8.16e-30	145
	mt	AdChr29	95.775	71	3	0	1156	1226	10796906	10796976	6.4e-21	115
	mt	AdChr29	92.308	52	3	1	53189	53240	5396436	5396486	3.91e-08	73.1
	mt	AdChr29	94.595	37	2	0	62521	62557	16016143	16016179	0.001	58.4
	mt	AdChr29	97.222	36	1	0	124752	124787	5281011	5281046	8.45e-05	62.1
	mt	AdChr29	97.297	37	1	0	591329	591365	2525883	2525919	2.35e-05	63.9
	mt	AdChr29	100	38	0	0	530262	530299	2525882	2525919	1.4e-07	71.3
	mt	AdChr29	98.571	70	1	0	174234	174303	10796523	10796592	1.06e-23	124
	mt	AdChr29	90.123	81	8	0	572022	572102	7966869	7966949	3.85e-18	106
	mt	AdChr29	94.792	96	4	1	181258	181353	12399340	12399434	6.31e-31	148
	mt	AdChr29	93.75	96	5	1	181258	181353	12170828	12170922	2.94e-29	143
	mt	AdChr29	93.269	104	3	2	36407	36509	10796808	10796908	1.75e-31	150
	mt	AdChr29	96.8	125	4	0	178679	178803	10795991	10796115	2.85e-49	209
	mt	AdChr29	91.765	170	10	2	87416	87581	5623579	5623748	1.69e-56	233
	mt	AdChr29	92.147	191	11	3	180253	180443	2587466	2587652	1.67e-66	267
	mt	AdChr29	90.583	223	15	2	363873	364095	3523617	3523833	9.91e-74	291
	mt	AdChr29	90.135	223	16	2	363873	364095	3662826	3663042	4.61e-72	285
	mt	AdChr29	89.496	238	22	3	105612	105848	10811727	10811962	5.92e-76	298
	mt	AdChr29	92.254	284	17	3	1248	1529	9103571	9103851	5.67e-106	398
	mt	AdChr29	88.966	290	29	2	532434	532722	8497487	8497774	3.46e-93	355
	mt	AdChr29	92.857	294	19	2	80239	80531	9103848	9104140	2.6e-114	425
	mt	AdChr29	97.444	313	8	0	593812	594124	3446578	3446890	4.14e-147	534
	mt	AdChr29	84.375	992	138	7	380730	381717	3310960	3311938	0	957
	mt	AdChr30	82.883	111	12	5	395439	395543	7632730	7632839	3e-14	93.5
	mt	AdChr30	96.97	33	1	0	407783	407815	2793456	2793488	0.004	56.5
	mt	AdChr30	100	38	0	0	238821	238858	10037876	10037913	1.4e-07	71.3
	mt	AdChr30	98	100	1	1	383995	384094	9821037	9821135	3.74e-38	172
	mt	AdChr30	88.35	103	11	1	337788	337890	2254910	2255011	3.82e-23	122
	mt	AdChr30	86.486	74	3	2	296006	296072	7597171	7597244	1.09e-08	75	nad7 (1.7%)
	mt	AdChr30	93.333	480	22	5	600139	600612	7597036	7597511	0	701	rrn26 (1.9%); trnM-CAU (64.4%)
	mt	AdChr30	90.504	695	43	5	582344	583038	3329727	3330398	0	896
	mt	AdChr30	84.437	604	94	0	124303	124906	1643824	1644427	1.87e-165	595
	mt	AdChr30	83.775	604	98	0	124303	124906	1808598	1809201	8.78e-159	573
	mt	AdChr30	93.178	557	36	2	399162	399717	10988026	10988581	0	817
	mt	AdChr30	96.585	410	11	3	485908	486315	11318817	11319225	0	676
	mt	AdChr30	93.084	347	23	1	303602	303948	11484442	11484787	9.03e-139	507
	mt	AdChr30	89.355	310	33	0	357035	357344	4398578	4398887	9.49e-104	390
	mt	AdChr30	87.329	292	35	2	262815	263106	988424	988713	1.62e-86	333
	mt	AdChr30	87.9	281	32	2	308305	308585	2257170	2257448	2.1e-85	329
	mt	AdChr30	97.398	269	7	0	297646	297914	8899794	8900062	2.57e-124	459
	mt	AdChr30	87.308	260	31	2	162652	162911	2106392	2106649	2.13e-75	296
	mt	AdChr30	91.892	222	18	0	171764	171985	5176920	5177141	7.6e-80	311
	mt	AdChr30	95.109	184	7	2	95497	95679	33079	33261	3.56e-73	289
	mt	AdChr30	89.326	178	18	1	191497	191673	2255210	2255387	3.66e-53	222
	mt	AdChr30	92.614	176	13	0	380683	380858	3330404	3330579	1.3e-62	254
	mt	AdChr30	88.701	177	7	6	387217	387389	10768219	10768386	1.33e-47	204
	mt	AdChr30	87.425	167	19	2	40067	40233	11918762	11918926	1.03e-43	191
	mt	AdChr30	88.024	167	17	3	40067	40233	11860784	11860947	7.99e-45	195
	mt	AdChr30	93.75	160	10	0	196307	196466	9034835	9034994	1.01e-58	241
	mt	AdChr30	89.655	116	12	0	6469	6584	2257712	2257827	6.31e-31	148
	mt	AdChr30	100	72	0	0	595147	595218	9823072	9823143	1.77e-26	134
	mt	AdChr30	93.651	63	4	0	102271	102333	8634747	8634809	8.34e-15	95.3
	mt	AdChr30	100	36	0	0	564003	564038	10572309	10572344	1.82e-06	67.6
	mt	AdChr30	100	73	0	0	156765	156837	9823001	9823073	4.91e-27	135
	mt	AdChr30	85.938	128	17	1	86568	86695	13865445	13865571	4.91e-27	135
	mt	AdChr30	86.385	213	25	4	167583	167792	2106646	2106857	2.19e-55	230
	mt	AdChr30	89.091	220	14	3	114737	114947	8634938	8635156	6e-66	265
	mt	AdChr30	86.607	224	25	5	377517	377735	6033269	6033492	2.81e-59	243
	mt	AdChr30	91.489	235	19	1	84852	85085	5177141	5177375	3.51e-83	322
	mt	AdChr30	93.19	279	19	0	221619	221897	9675334	9675612	7.29e-110	411
	mt	AdChr30	90.21	286	21	2	202588	202873	9437545	9437823	1.6e-96	366
	mt	AdChr30	86.747	332	37	4	272726	273057	5179924	5180248	2.07e-95	363
	mt	AdChr30	87.324	355	34	3	263550	263904	5180257	5180600	2.04e-105	396
	mt	AdChr30	88.315	445	45	5	44622	45066	2255385	2255822	6.94e-145	527
	mt	AdChr30	91.979	561	40	2	215040	215595	5921391	5921951	0	782
	mt	AdChr30	83.277	592	44	16	225857	226418	2135863	2136429	7.03e-135	494
	mt	AdChr31	99.029	103	1	0	336329	336431	7494309	7494411	4.81e-42	185
	mt	AdChr31	86.26	131	15	3	439920	440049	5061530	5061658	3.8e-28	139
	mt	AdChr31	97.619	462	10	1	409266	409726	3093331	3093792	0	791
	mt	AdChr31	97.186	462	12	1	409266	409726	3134908	3135369	0	780
	mt	AdChr31	96.97	462	13	1	409266	409726	3112888	3113349	0	774
	mt	AdChr31	96.97	462	13	1	409266	409726	3151437	3151898	0	774
	mt	AdChr31	91.505	412	32	3	142858	143268	5261590	5261999	5.29e-156	564
	mt	AdChr31	90.73	356	30	2	279333	279685	2268131	2268486	3.3e-128	472
	mt	AdChr31	90.423	355	32	2	279333	279686	2156198	2156551	1.53e-126	466
	mt	AdChr31	91.795	195	15	1	562056	562249	8557760	8557954	1.29e-67	270
	mt	AdChr31	94.565	184	7	3	359405	359585	6927959	6928142	5.96e-71	281
	mt	AdChr31	94.022	184	10	1	384999	385182	2270037	2270219	7.71e-70	278
	mt	AdChr31	92.935	184	12	1	384999	385182	2158147	2158329	1.67e-66	267
	mt	AdChr31	90.21	143	12	2	246238	246380	6655378	6655518	4.81e-42	185
	mt	AdChr31	89.51	143	13	2	246238	246380	6561408	6561548	2.24e-40	180
	mt	AdChr31	88.811	143	14	2	246238	246380	6677876	6678016	1.04e-38	174
	mt	AdChr31	90.667	75	6	1	182969	183042	3093352	3093426	6.44e-16	99
	mt	AdChr31	89.333	75	7	1	182969	183042	3112909	3112983	3e-14	93.5
	mt	AdChr31	89.333	75	7	1	182969	183042	3151458	3151532	3e-14	93.5
	mt	AdChr31	97.143	35	1	0	193866	193900	4352200	4352234	0.000304	60.2
	mt	AdChr31	92.265	181	14	0	421854	422034	7945681	7945861	1e-63	257
	mt	AdChr31	89.247	186	18	2	212288	212471	2996404	2996589	6.09e-56	231
	mt	AdChr31	97.255	255	1	1	230783	231037	3093793	3094041	7.24e-115	427
	mt	AdChr31	96.471	255	3	3	230783	231037	3151899	3152147	1.57e-111	416
	mt	AdChr31	96.078	255	4	3	230783	231037	3113350	3113598	7.29e-110	411
	mt	AdChr31	96.078	255	4	1	230783	231037	3135370	3135618	7.29e-110	411
	mt	AdChr31	92.982	798	50	4	358723	359517	4750423	4751217	0	1158
	mt	AdChr32	96.753	154	5	0	515083	515236	9396865	9397018	1e-63	257	ccmB (24.6%)
	mt	AdChr32	100	46	0	0	42417	42462	7346882	7346927	5.02e-12	86.1	ccmFC (2.0%)
	mt	AdChr32	91.667	132	11	0	441974	442105	9321478	9321609	1.73e-41	183
	mt	AdChr32	92.241	116	8	1	480505	480619	5996301	5996416	2.25e-35	163
	mt	AdChr32	100	30	0	0	385920	385949	5996272	5996301	0.004	56.5
	mt	AdChr32	94.828	58	3	0	285698	285755	3838196	3838253	1.08e-13	91.6
	mt	AdChr32	97.297	74	2	0	275898	275971	5575329	5575402	2.96e-24	126
	mt	AdChr32	95.556	90	4	0	468778	468867	9321369	9321458	8.16e-30	145
	mt	AdChr32	96.19	105	4	0	264175	264279	6435856	6435960	3.74e-38	172
	mt	AdChr32	87.288	118	12	3	251067	251182	5602602	5602718	6.35e-26	132
	mt	AdChr32	87.288	118	12	3	251067	251182	5649033	5649149	6.35e-26	132
	mt	AdChr32	93.258	89	6	0	61279	61367	9321274	9321362	6.35e-26	132	nad4L (27.1%)
	mt	AdChr32	95.48	177	7	1	99175	99351	5996442	5996617	5.96e-71	281	rrn18 (9.0%)
	mt	AdChr32	87.808	1378	142	12	251007	252381	3206370	3207724	0	1591
	mt	AdChr32	86.587	671	87	3	113160	113830	3914858	3915525	0	737
	mt	AdChr32	86.642	539	59	5	250839	251377	3208072	3208597	4.06e-162	584
	mt	AdChr32	96.675	421	12	1	145853	146273	9645538	9645956	0	699
	mt	AdChr32	84.367	371	46	4	251007	251377	3207719	3208077	1.25e-92	353
	mt	AdChr32	98.885	269	3	0	443359	443627	10626751	10627019	5.48e-131	481
	mt	AdChr32	90.27	185	14	3	123823	124006	1460236	1460417	3.64e-58	239
	mt	AdChr32	93.182	176	10	2	75516	75689	9160850	9161025	1e-63	257
	mt	AdChr32	93.913	115	5	1	202450	202564	5996158	5996270	3.74e-38	172
	mt	AdChr32	98.361	61	1	0	191294	191354	3838253	3838313	1.07e-18	108
	mt	AdChr32	92.982	57	4	0	46771	46827	9962079	9962135	1.8e-11	84.2
	mt	AdChr32	100	54	0	0	512072	512125	5575142	5575195	1.79e-16	100
	mt	AdChr32	100	42	0	0	212431	212472	3838310	3838351	8.39e-10	78.7
	mt	AdChr32	97.037	135	4	0	109659	109793	5575193	5575327	7.88e-55	228
	mt	AdChr32	90.278	360	34	1	451911	452270	1199137	1199495	1.19e-127	470
	mt	AdChr32	96.109	514	20	0	171315	171828	4952979	4953492	0	839
	mt	AdChr33	86.111	108	15	0	468730	468837	7048809	7048916	1.78e-21	117
	mt	AdChr33	94.681	94	5	0	289278	289371	3344941	3345034	2.27e-30	147
	mt	AdChr33	90.323	62	6	0	332263	332324	9946854	9946915	6.49e-11	82.4
	mt	AdChr33	96.491	57	2	0	334205	334261	988006	988062	8.34e-15	95.3
	mt	AdChr33	90.566	53	4	1	465311	465362	6458062	6458114	5.05e-07	69.4
	mt	AdChr33	92.308	104	7	1	273809	273911	5874539	5874642	2.27e-30	147
	mt	AdChr33	88.352	3125	338	16	140203	143320	7194487	7197592	0	3731	nad2 (1.1%); rrn26 (70.9%)
	mt	AdChr33	88.921	3141	309	26	140203	143320	7361392	7364516	0	3836	nad2 (1.1%); rrn26 (70.9%)
	mt	AdChr33	89.492	4939	469	37	594314	599221	7361392	7366311	0	6200	rrn26 (70.9%)
	mt	AdChr33	88.774	3955	417	17	595274	599221	7194487	7198421	0	4819	rrn26 (70.9%)
	mt	AdChr33	90.279	967	92	2	594314	595279	7202495	7203460	0	1264
	mt	AdChr33	98.455	453	7	0	522422	522874	1900326	1900778	0	798
	mt	AdChr33	90.678	354	33	0	275554	275907	9961932	9962285	3.3e-128	472
	mt	AdChr33	94.097	288	12	2	55358	55644	1441762	1442045	1.56e-116	433
	mt	AdChr33	94.388	196	10	1	218271	218465	6806244	6806439	1.65e-76	300
	mt	AdChr33	93.878	196	11	1	218271	218465	6957048	6957243	7.66e-75	294
	mt	AdChr33	84.127	189	19	5	41461	41638	1313653	1313841	3.74e-38	172
	mt	AdChr33	93.865	163	10	0	605158	605320	4020743	4020905	2.17e-60	246
	mt	AdChr33	93.865	163	10	0	605158	605320	4041640	4041802	2.17e-60	246
	mt	AdChr33	89.041	146	16	0	5545	5690	10183386	10183531	6.22e-41	182
	mt	AdChr33	95.789	95	4	0	152883	152977	4020649	4020743	1.36e-32	154
	mt	AdChr33	95.789	95	4	0	152883	152977	4041546	4041640	1.36e-32	154
	mt	AdChr33	94.444	72	4	0	144271	144342	3044183	3044254	8.28e-20	111
	mt	AdChr33	96.078	51	1	1	75061	75111	1435973	1436022	6.49e-11	82.4
	mt	AdChr33	92.941	85	5	1	89259	89342	4041800	4041884	3.82e-23	122
	mt	AdChr33	93.023	86	5	1	89259	89343	4020903	4020988	1.06e-23	124
	mt	AdChr33	86.547	223	30	0	145197	145419	8780347	8780569	2.17e-60	246
	mt	AdChr33	94.265	279	13	2	405122	405398	1852145	1852422	9.36e-114	424
	mt	AdChr33	96.134	388	15	0	439445	439832	371541	371928	3.97e-177	634
	mt	AdChr33	92.273	660	42	5	146174	146833	5870444	5871094	0	928
	mt	AdChr34	92.391	92	7	0	390578	390669	10929246	10929337	6.35e-26	132
	mt	AdChr34	96.364	55	2	0	366436	366490	1686784	1686838	1.08e-13	91.6
	mt	AdChr34	94.34	53	3	0	447018	447070	11387425	11387477	6.49e-11	82.4
	mt	AdChr34	84.821	448	66	2	24089	24536	13430024	13430469	1.54e-121	449	nad4 (5.2%)
	mt	AdChr34	86.882	465	52	5	139467	139923	6075153	6075616	1.94e-140	512	rrn26 (13.5%)
	mt	AdChr34	89.402	887	63	13	428730	429597	8600377	8601251	0	1088
	mt	AdChr34	90.909	484	27	9	8860	9341	19071	19539	3.97e-177	634
	mt	AdChr34	93.9	459	21	6	222364	222818	5887188	5887643	0	686
	mt	AdChr34	80.919	283	49	4	447026	447305	11386360	11386640	4.74e-52	219
	mt	AdChr34	95.595	227	9	1	366517	366742	1686558	1686784	2.07e-95	363
	mt	AdChr34	92.273	220	10	3	359252	359467	5754740	5754956	3.54e-78	305
	mt	AdChr34	93.75	208	11	2	324323	324530	1686839	1687044	7.6e-80	311
	mt	AdChr34	88.384	198	23	0	284744	284941	11386154	11386351	3.64e-58	239
	mt	AdChr34	96.19	105	3	1	148963	149067	8643470	8643573	1.35e-37	171
	mt	AdChr34	91.753	97	8	0	168836	168932	5333089	5333185	4.91e-27	135
	mt	AdChr34	100	36	0	0	519284	519319	12744081	12744116	1.82e-06	67.6
	mt	AdChr34	100	28	0	0	185726	185753	7589546	7589573	0.051	52.8
	mt	AdChr34	98.462	65	1	0	107789	107853	9974613	9974677	6.4e-21	115
	mt	AdChr34	90.756	119	7	4	81367	81481	8423475	8423593	3.77e-33	156
	mt	AdChr34	89.844	128	12	1	573604	573730	12077288	12077415	2.25e-35	163
	mt	AdChr34	89.634	164	11	2	404923	405080	9138914	9139077	1.33e-47	204
	mt	AdChr34	89.091	165	11	2	404923	405080	9214006	9214170	6.18e-46	198
	mt	AdChr34	87.5	168	21	0	578770	578937	10928944	10929111	7.99e-45	195
	mt	AdChr34	96.316	190	7	0	199785	199974	6073423	6073612	2.11e-80	313
	mt	AdChr34	97.917	192	4	0	246810	247001	5923004	5923195	1.62e-86	333
	mt	AdChr34	86.59	261	33	1	248610	248870	11390247	11390505	1.28e-72	287
	mt	AdChr34	96.35	274	9	1	203217	203489	6073154	6073427	1.54e-121	449
	mt	AdChr34	87.261	314	17	4	144435	144748	10751948	10752238	1.25e-87	337
	mt	AdChr34	89.933	298	30	0	345751	346048	4320816	4321113	4.42e-102	385
	mt	AdChr34	91.243	354	31	0	240979	241332	12276821	12277174	1.52e-131	483
	mt	AdChr34	91.837	392	11	8	251647	252035	11675281	11675654	6.94e-145	527
	mt	AdChr34	91.247	377	29	3	577280	577655	1687042	1687415	6.98e-140	510
	mt	AdChr34	91.824	477	27	4	8860	9335	4642182	4642647	0	654
	mt	AdChr34	91.423	478	28	5	8860	9335	4698585	4699051	6.6e-180	643
	mt	AdChr34	91.06	481	25	9	8860	9335	13730	14197	3.97e-177	634
	mt	AdChr34	87.636	550	64	4	580748	581295	7173451	7173998	1.1e-177	636
	mt	AdChr34	98.584	565	8	0	347924	348488	9143688	9144252	0	1000
	mt	AdChr34	98.776	572	6	1	484018	484588	9167134	9167705	0	1016
	mt	AdChr34	98.429	573	7	2	484018	484588	9241664	9242236	0	1007
	mt	AdChr34	92.508	614	45	1	225302	225915	4973045	4973657	0	878
	mt	AdChr35	93.182	44	3	0	42297	42340	7305684	7305727	6.54e-06	65.8	ccmFC (1.9%)
	mt	AdChr35	90.385	156	12	1	42060	42215	7305726	7305878	4.77e-47	202	ccmFC (6.8%)
	mt	AdChr35	96.262	107	4	0	422625	422731	5246391	5246497	2.89e-39	176
	mt	AdChr35	92.233	103	8	0	495536	495638	9247595	9247697	2.27e-30	147
	mt	AdChr35	97.059	34	1	0	451163	451196	12938812	12938845	0.001	58.4
	mt	AdChr35	93.151	73	3	1	463116	463188	5246500	5246570	3.85e-18	106
	mt	AdChr35	90.141	71	7	0	265046	265116	7336530	7336600	3e-14	93.5
	mt	AdChr35	94.521	73	4	0	349447	349519	5483187	5483259	2.3e-20	113
	mt	AdChr35	94.805	77	4	0	349443	349519	5519303	5519379	1.38e-22	121
	mt	AdChr35	90.361	83	6	1	426359	426441	5020113	5020193	1.07e-18	108
	mt	AdChr35	99.876	2423	1	2	259993	262414	6425668	6428089	0	4457
	mt	AdChr35	88.601	193	19	3	61519	61709	14103228	14103419	6.09e-56	231	nad4L (22.8%)
	mt	AdChr35	90.672	268	23	2	98733	98999	6145739	6146005	3.46e-93	355	rrn18 (13.6%)
	mt	AdChr35	100	30	0	0	543948	543977	3140958	3140987	0.004	56.5	trnS-GGA (33.3%)
	mt	AdChr35	84.021	776	102	10	604581	605349	3142614	3143374	0	726
	mt	AdChr35	83.226	775	108	6	606548	607322	3138493	3139245	0	691
	mt	AdChr35	86.4	250	27	6	204010	204256	14226955	14227200	1.67e-66	267
	mt	AdChr35	83.966	237	33	2	606303	606539	3141447	3141678	3.66e-53	222
	mt	AdChr35	96.635	208	5	2	240037	240242	6146003	6146210	7.5e-90	344
	mt	AdChr35	90.769	195	10	6	605955	606148	7770007	7770194	1.3e-62	254
	mt	AdChr35	84.713	157	18	5	451239	451394	12938657	12938808	4.88e-32	152
	mt	AdChr35	96.503	143	5	0	234613	234755	11431706	11431848	1.31e-57	237
	mt	AdChr35	93.86	114	3	1	4779	4892	7375267	7375376	4.84e-37	169
	mt	AdChr35	100	64	0	0	102475	102538	12003648	12003711	4.95e-22	119
	mt	AdChr35	98.148	54	1	0	45534	45587	8812777	8812830	8.34e-15	95.3
	mt	AdChr35	93.056	144	8	1	282631	282774	6976899	6977040	2.85e-49	209
	mt	AdChr35	88.112	143	10	1	510930	511065	8982476	8982618	2.25e-35	163
	mt	AdChr35	87.179	156	19	1	192874	193028	9656345	9656500	2.89e-39	176
	mt	AdChr35	92.169	166	11	2	36969	37132	11768827	11768992	1.69e-56	233
	mt	AdChr35	89.706	204	17	4	453504	453704	7638426	7638628	1e-63	257
	mt	AdChr35	84.4	250	18	4	507110	507359	8983030	8983258	2.83e-54	226
	mt	AdChr35	96.154	234	8	1	325071	325303	11257003	11257236	5.71e-101	381
	mt	AdChr35	80.303	264	25	13	9977	10240	3777143	3777379	1.04e-38	174
	mt	AdChr35	93.233	665	38	6	250655	251319	7816747	7817404	0	972
	mt	AdChr35	83.305	1192	170	10	131690	132876	3138078	3139245	0	1072
	mt	AdChr36	94.286	105	6	0	304880	304984	2658302	2658406	8.1e-35	161
	mt	AdChr36	94.286	105	6	0	304880	304984	2675350	2675454	8.1e-35	161
	mt	AdChr36	91.667	96	6	1	424202	424297	2911113	2911206	6.35e-26	132
	mt	AdChr36	95.402	87	4	0	424329	424415	2911029	2911115	3.8e-28	139
	mt	AdChr36	93.333	60	3	1	283853	283912	8108546	8108604	1.39e-12	87.9
	mt	AdChr36	93.333	60	3	1	283853	283912	8788402	8788460	1.39e-12	87.9
	mt	AdChr36	88.652	141	16	0	307058	307198	623549	623689	3.74e-38	172
	mt	AdChr36	93.443	61	4	0	420080	420140	8083267	8083327	1.08e-13	91.6	atp4 (10.3%)
	mt	AdChr36	90.769	260	21	3	20972	21231	4609952	4610208	7.5e-90	344	nad4 (3.0%)
	mt	AdChr36	89.443	521	42	6	50742	51254	7531972	7532487	1.84e-180	645	trnS-GCU (6.8%)
	mt	AdChr36	89.658	1286	125	6	254028	255310	9927740	9929020	0	1631
	mt	AdChr36	83.832	736	95	12	170075	170809	10770725	10771437	0	678
	mt	AdChr36	79.3	343	53	15	304249	304582	8083169	8083502	1.02e-53	224
	mt	AdChr36	85.496	262	35	2	278159	278420	10321271	10321529	1.29e-67	270
	mt	AdChr36	81.91	199	24	8	184763	184954	2859950	2860143	1.05e-33	158
	mt	AdChr36	89.011	182	8	2	548295	548475	7197123	7197293	6.13e-51	215
	mt	AdChr36	94.231	104	5	1	146826	146929	9695726	9695828	1.05e-33	158
	mt	AdChr36	96.939	98	3	0	146832	146929	9521696	9521793	6.26e-36	165
	mt	AdChr36	94.444	90	5	0	548177	548266	7197289	7197378	3.8e-28	139
	mt	AdChr36	96.774	62	1	1	180948	181009	6500425	6500485	4.98e-17	102
	mt	AdChr36	96.552	58	2	0	180948	181005	6507682	6507739	2.32e-15	97.1
	mt	AdChr36	98.765	81	1	0	129687	129767	7075829	7075909	8.16e-30	145
	mt	AdChr36	90.964	166	13	1	508504	508667	6101677	6101842	3.66e-53	222
	mt	AdChr36	92.593	189	7	4	236999	237181	6746162	6746349	6e-66	265
	mt	AdChr36	94.792	192	10	0	394011	394202	9334811	9335002	1.65e-76	300
	mt	AdChr36	93.949	314	18	1	450764	451077	5612540	5612852	9.16e-129	473
	mt	AdChr36	88.71	372	19	9	219080	219450	9700506	9700855	1.56e-116	433
	mt	AdChr36	93.261	371	21	2	219080	219450	9526481	9526847	6.89e-150	544
	mt	AdChr36	81.807	797	103	25	382866	383658	9936728	9937486	5.14e-176	630
	mt	AdChr37	88.515	1428	144	18	226715	228131	4259610	4261028	0	1711	atp6 (55.6%); psbJ (100.0%)
	mt	AdChr37	94.656	131	7	0	271638	271768	6861909	6862039	1.33e-47	204
	mt	AdChr37	94.845	97	4	1	446205	446300	6862213	6862309	1.75e-31	150
	mt	AdChr37	95.455	66	2	1	410312	410376	5371715	5371780	1.39e-17	104
	mt	AdChr37	91.935	62	5	0	427213	427274	10173789	10173850	1.39e-12	87.9
	mt	AdChr37	100	30	0	0	306722	306751	13635579	13635608	0.004	56.5
	mt	AdChr37	100	33	0	0	414859	414891	1934456	1934488	8.45e-05	62.1
	mt	AdChr37	92.857	42	3	0	346268	346309	3794145	3794186	8.45e-05	62.1
	mt	AdChr37	95.455	66	3	0	466009	466074	5361288	5361353	3.85e-18	106
	mt	AdChr37	77.287	317	61	11	99298	99610	13636172	13636481	2.89e-39	176	rrn18 (16.0%)
	mt	AdChr37	76.279	430	77	18	98743	99157	13635618	13636037	3.69e-48	206	rrn18 (21.2%)
	mt	AdChr37	92.424	66	5	0	543992	544057	11910022	11910087	8.34e-15	95.3	trnS-GGA (49.4%)
	mt	AdChr37	90.473	1312	108	9	228199	229506	4258315	4259613	0	1714	trnW-CCA (44.6%)
	mt	AdChr37	84.909	497	65	7	491222	491716	9827169	9827657	7.03e-135	494
	mt	AdChr37	84.507	497	67	7	491222	491716	9848450	9848938	1.52e-131	483
	mt	AdChr37	96.456	395	8	1	240615	241003	4127391	4127785	0	647
	mt	AdChr37	98.098	368	7	0	158857	159224	4453458	4453825	2.37e-179	641
	mt	AdChr37	96.049	329	13	0	40639	40967	506354	506682	1.15e-147	536
	mt	AdChr37	94.536	183	7	1	54846	55028	11433084	11433263	2.14e-70	279
	mt	AdChr37	91.765	170	9	2	556462	556626	4916496	4916665	6.09e-56	231
	mt	AdChr37	87.919	149	12	5	525234	525380	11843524	11843668	1.35e-37	171
	mt	AdChr37	87.248	149	13	5	525234	525380	11687701	11687845	6.26e-36	165
	mt	AdChr37	86	150	14	6	329308	329457	3411077	3411219	1.36e-32	154
	mt	AdChr37	97.414	116	3	0	148544	148659	1232947	1233062	6.18e-46	198
	mt	AdChr37	97	100	1	2	92120	92218	1232853	1232951	1.74e-36	167
	mt	AdChr37	89.552	67	7	0	177037	177103	12022540	12022606	5.02e-12	86.1
	mt	AdChr37	96.61	59	2	0	158774	158832	11910131	11910189	6.44e-16	99
	mt	AdChr37	97.059	68	2	0	72077	72144	10909777	10909844	6.4e-21	115
	mt	AdChr37	94.118	68	4	0	72077	72144	10839507	10839574	1.39e-17	104
	mt	AdChr37	91.089	101	8	1	515532	515632	11691875	11691974	4.91e-27	135
	mt	AdChr37	89.623	106	10	1	515532	515637	11847697	11847801	1.77e-26	134
	mt	AdChr37	94.776	134	7	0	203534	203667	5311095	5311228	2.85e-49	209
	mt	AdChr37	84.81	158	20	4	456189	456346	5081288	5081441	3.77e-33	156
	mt	AdChr37	93.011	186	12	1	515452	515637	11687882	11688066	1.29e-67	270
	mt	AdChr37	92.473	186	13	1	515452	515637	11843705	11843889	6e-66	265
	mt	AdChr37	84.878	205	13	7	516826	517030	12022434	12022620	1.03e-43	191
	mt	AdChr37	91.057	246	18	4	393644	393889	5026269	5026510	2.1e-85	329
	mt	AdChr37	90.84	262	5	6	522178	522438	4090796	4091039	1.62e-86	333
	mt	AdChr37	93.548	248	16	0	59179	59426	506685	506932	1.24e-97	370
	mt	AdChr37	91.86	258	21	0	530571	530828	5026510	5026767	7.44e-95	361
	mt	AdChr37	96.099	282	10	1	156376	156657	6764336	6764616	2.57e-124	459
	mt	AdChr37	95.495	333	12	3	314108	314439	6764011	6764341	1.93e-145	529
	mt	AdChr37	89.655	348	29	2	418492	418839	1238572	1238912	1.2e-117	436
	mt	AdChr37	97.996	449	8	1	254094	254542	6914303	6914750	0	778
	mt	AdChr37	91.617	668	39	4	413003	413669	10599076	10599727	0	907
	mt	AdChr37	87.426	1177	110	13	188213	189388	10838275	10839414	0	1319
	mt	AdChr37	88.501	1174	106	14	188215	189388	10908539	10909683	0	1393
	mt	AdChr38	92.424	264	15	3	43244	43503	3931188	3931450	3.44e-98	372	ccmFC (11.4%)
	mt	AdChr38	97.346	716	6	2	33500	34203	4920376	4921090	0	1205	mttB (73.1%)
	mt	AdChr38	97.122	139	4	0	396958	397096	1004114	1004252	4.71e-57	235
	mt	AdChr38	90.526	95	9	0	245053	245147	8184952	8185046	2.96e-24	126
	mt	AdChr38	94.624	93	5	0	225772	225864	2592490	2592582	8.16e-30	145
	mt	AdChr38	90.323	93	9	0	225772	225864	2486991	2487083	3.82e-23	122
	mt	AdChr38	92.8	125	7	2	338918	339042	3179283	3179405	2.24e-40	180
	mt	AdChr38	90.076	131	13	0	292911	293041	8204498	8204628	1.35e-37	171
	mt	AdChr38	98.361	61	1	0	503209	503269	4532133	4532193	1.07e-18	108	matR (3.0%)
	mt	AdChr38	90.955	398	35	1	605510	605907	8280656	8281052	4.14e-147	534
	mt	AdChr38	98.452	323	5	0	274748	275070	4532678	4533000	1.14e-157	569
	mt	AdChr38	96.183	262	8	2	215631	215892	4532184	4532443	7.24e-115	427
	mt	AdChr38	88.98	245	23	1	546630	546874	2818453	2818693	1.65e-76	300
	mt	AdChr38	95.833	240	10	0	561161	561400	4532442	4532681	3.41e-103	388
	mt	AdChr38	89.333	225	24	0	337279	337503	2240360	2240584	1.66e-71	283
	mt	AdChr38	92.857	210	15	0	286362	286571	93626	93835	3.54e-78	305
	mt	AdChr38	89.714	175	13	5	274315	274489	734934	735103	4.74e-52	219
	mt	AdChr38	89.542	153	16	0	252761	252913	10442365	10442517	7.99e-45	195
	mt	AdChr38	92.466	146	8	3	314793	314937	8204361	8204504	3.69e-48	206
	mt	AdChr38	93.103	116	8	0	29984	30099	3559300	3559415	1.35e-37	171
	mt	AdChr38	89.381	113	10	2	581012	581123	6680898	6681009	1.06e-28	141
	mt	AdChr38	90.476	84	7	1	148082	148164	5461037	5461120	2.98e-19	110
	mt	AdChr38	94.828	58	3	0	205598	205655	6716823	6716880	1.08e-13	91.6
	mt	AdChr38	100	31	0	0	66496	66526	6716700	6716730	0.001	58.4
	mt	AdChr38	97.701	87	2	0	40296	40382	6717248	6717334	1.75e-31	150
	mt	AdChr38	97.973	148	3	0	119251	119398	93835	93982	1e-63	257
	mt	AdChr38	87.736	212	11	2	171957	172168	6681003	6681199	1.69e-56	233
	mt	AdChr38	92.593	243	15	2	239502	239743	6804245	6804485	2.08e-90	346
	mt	AdChr38	90.698	258	15	5	443296	443548	2631617	2631870	4.51e-87	335
	mt	AdChr38	88.372	258	21	4	443296	443548	2528542	2528795	4.58e-77	302
	mt	AdChr38	93.455	275	16	2	151021	151293	8185181	8185455	9.43e-109	407
	mt	AdChr38	90.69	290	19	4	574089	574371	3460127	3460415	2.05e-100	379
	mt	AdChr38	93.886	458	28	0	171997	172454	9429121	9429578	0	691
	mt	AdChr38	97.679	517	12	0	471445	471961	6716730	6717246	0	889
	mt	AdChr38	99.283	837	6	0	358152	358988	10464436	10465272	0	1513
	mt	AdChr39	85.827	127	17	1	42616	42742	9833978	9834103	1.77e-26	134	ccmFC (5.5%)
	mt	AdChr39	84.962	133	19	1	42616	42748	9799189	9799320	1.77e-26	134	ccmFC (5.8%)
	mt	AdChr39	95.652	69	3	0	428229	428297	10453099	10453167	8.28e-20	111
	mt	AdChr39	93.333	45	3	0	423375	423419	2082356	2082400	1.82e-06	67.6
	mt	AdChr39	94.118	68	4	0	428229	428296	409551	409618	1.39e-17	104
	mt	AdChr39	92.705	329	24	0	23033	23361	3615969	3616297	2.55e-129	475	nad4 (3.8%)
	mt	AdChr39	95.354	452	19	2	512314	512764	2882255	2882705	0	717	trnK-UUU (100.0%)
	mt	AdChr39	97.487	557	13	1	381	936	3355248	3355804	0	950
	mt	AdChr39	89.524	420	42	2	314755	315174	9726865	9727282	5.36e-146	531
	mt	AdChr39	93.931	346	4	3	312032	312377	585812	586140	9.03e-139	507
	mt	AdChr39	96.894	322	10	0	484007	484328	3356476	3356797	8.91e-149	540
	mt	AdChr39	98.083	313	6	0	19179	19491	3354936	3355248	1.91e-150	545
	mt	AdChr39	95.904	293	12	0	228196	228488	5119083	5119375	2.55e-129	475
	mt	AdChr39	92.222	270	10	1	50986	51255	3354678	3354936	3.44e-98	372
	mt	AdChr39	93.469	245	14	2	582901	583144	6473225	6473468	2.07e-95	363
	mt	AdChr39	87.097	217	22	3	392468	392681	10051791	10052004	1.01e-58	241
	mt	AdChr39	86.911	191	18	4	231063	231252	3357713	3357897	1.03e-48	207
	mt	AdChr39	89.143	175	16	3	390894	391067	8974728	8974900	6.13e-51	215
	mt	AdChr39	91.667	96	8	0	594146	594241	567469	567564	1.77e-26	134
	mt	AdChr39	98.305	59	1	0	604105	604163	7461244	7461302	1.39e-17	104
	mt	AdChr39	96.591	88	3	0	575442	575529	1153123	1153210	2.27e-30	147
	mt	AdChr39	96.591	88	3	0	575442	575529	1156208	1156295	2.27e-30	147
	mt	AdChr39	91.892	111	9	0	83548	83658	567565	567675	3.77e-33	156
	mt	AdChr39	89.714	175	15	3	390894	391067	8371721	8371893	1.32e-52	220
	mt	AdChr39	89.041	219	21	3	392468	392683	10275644	10275862	4.64e-67	268
	mt	AdChr39	98.23	226	4	0	79838	80063	586351	586576	2.04e-105	396
	mt	AdChr39	96.887	257	8	0	63477	63733	3356227	3356483	5.59e-116	431
	mt	AdChr39	96.287	404	15	0	380492	380895	2882698	2883101	0	664
	mt	AdChr39	97.537	406	10	0	242411	242816	3355803	3356208	0	695
	mt	AdChr39	85.714	420	56	4	145001	145418	9561558	9561975	9.29e-119	440
	mt	AdChr40	79.494	1502	185	60	227718	229153	3970794	3972238	0	953	atp6 (100.0%); psbJ (100.0%)
	mt	AdChr40	81.609	87	4	5	559515	559601	5911823	5911897	8.45e-05	62.1	ccmC (1.7%)
	mt	AdChr40	100	73	0	0	259639	259711	1190366	1190438	4.91e-27	135
	mt	AdChr40	98.182	55	1	0	233810	233864	8760119	8760173	2.32e-15	97.1
	mt	AdChr40	97.222	36	1	0	435536	435571	3975531	3975566	8.45e-05	62.1
	mt	AdChr40	98.077	52	1	0	469531	469582	6225385	6225436	1.08e-13	91.6
	mt	AdChr40	100	54	0	0	469529	469582	6109576	6109629	1.79e-16	100
	mt	AdChr40	84.615	91	10	3	254787	254874	1601310	1601399	1.39e-12	87.9
	mt	AdChr40	90.756	119	11	0	455579	455697	2952398	2952516	2.91e-34	159
	mt	AdChr40	93.22	118	8	0	229468	229585	3972958	3973075	1.04e-38	174	trnW-CCA (100.0%)
	mt	AdChr40	96.121	2552	92	3	259707	262258	1182477	1185021	0	4157
	mt	AdChr40	98.553	2626	31	3	259639	262258	1087604	1090228	0	4632
	mt	AdChr40	91.209	182	16	0	141686	141867	8861430	8861611	6.05e-61	248	rrn26 (5.4%)
	mt	AdChr40	90.537	782	63	5	412895	413674	8119476	8120248	0	1024
	mt	AdChr40	87.262	526	66	1	480090	480615	8117932	8118456	1.45e-166	599
	mt	AdChr40	92.217	424	25	4	233913	234335	8759700	8760116	6.74e-165	593
	mt	AdChr40	97.02	302	9	0	441685	441986	5275168	5275469	2.51e-139	508
	mt	AdChr40	91.204	216	17	2	53887	54102	8119117	8119330	2.75e-74	292
	mt	AdChr40	89.796	147	14	1	53667	53813	8119327	8119472	1.34e-42	187
	mt	AdChr40	88.312	154	5	4	582591	582741	5117203	5117346	3.74e-38	172
	mt	AdChr40	90.517	116	11	0	167852	167967	7982936	7983051	1.36e-32	154
	mt	AdChr40	92.5	80	5	1	167812	167890	8355157	8355236	2.3e-20	113
	mt	AdChr40	96.296	54	2	0	569841	569894	7419158	7419211	3.88e-13	89.8
	mt	AdChr40	97.222	36	1	0	124752	124787	3970995	3971030	8.45e-05	62.1
	mt	AdChr40	98.462	65	1	0	95223	95287	3940926	3940990	6.4e-21	115
	mt	AdChr40	88.148	135	15	1	589954	590088	8418019	8418152	2.91e-34	159
	mt	AdChr40	89.767	215	19	2	414945	415159	7013476	7013687	3.59e-68	272
	mt	AdChr40	92.748	262	18	1	62390	62651	6823668	6823928	7.39e-100	377
	mt	AdChr40	93.529	340	22	0	461954	462293	1261905	1262244	9.03e-139	507
	mt	AdChr40	91.086	359	31	1	85630	85988	8120237	8120594	4.23e-132	484
	mt	AdChr40	86.873	678	69	3	12762	13439	8118458	8119115	0	741
	mt	AdChr41	85.036	274	39	2	406535	406808	9626058	9626329	7.71e-70	278	ccmFN (15.7%)
	mt	AdChr41	88.132	514	57	4	430870	431381	3361328	3361839	2.41e-169	608
	mt	AdChr41	96.266	241	9	0	33386	33626	7078661	7078901	2.04e-105	396	mttB (4.2%); nad9 (10.6%)
	mt	AdChr41	96.266	241	9	0	33386	33626	7169460	7169700	2.04e-105	396	mttB (4.2%); nad9 (10.6%)
	mt	AdChr41	94.915	118	6	0	230453	230570	7078673	7078790	4.81e-42	185
	mt	AdChr41	94.915	118	6	0	230453	230570	7169472	7169589	4.81e-42	185
	mt	AdChr41	98.462	65	0	1	412930	412993	1668999	1669063	2.3e-20	113
	mt	AdChr41	98.462	65	0	1	412930	412993	1770306	1770370	2.3e-20	113
	mt	AdChr41	96.923	65	1	1	412930	412993	1664468	1664532	1.07e-18	108
	mt	AdChr41	96.923	65	1	1	412930	412993	1750845	1750909	1.07e-18	108
	mt	AdChr41	98.182	55	1	0	368872	368926	5155164	5155218	2.32e-15	97.1
	mt	AdChr41	90.476	84	8	0	464722	464805	9028129	9028212	8.28e-20	111
	mt	AdChr41	92.373	118	9	0	442091	442208	2902303	2902420	4.84e-37	169
	mt	AdChr41	94.03	134	6	2	439297	439429	5017597	5017729	4.77e-47	202
	mt	AdChr41	89.021	337	36	1	33105	33441	7169128	7169463	1.57e-111	416	nad9 (58.6%)
	mt	AdChr41	89.318	337	36	0	33105	33441	7078328	7078664	9.36e-114	424	nad9 (58.6%)
	mt	AdChr41	92.913	254	18	0	598890	599143	9343316	9343569	1.24e-97	370	rrn26 (7.5%)
	mt	AdChr41	89.923	4942	458	25	35198	40133	10400846	10405753	0	6331	trnI-CAU (100.0%)
	mt	AdChr41	89.196	1194	122	5	40159	41351	10399662	10400849	0	1483
	mt	AdChr41	91.993	612	44	5	591799	592406	1887951	1888561	0	854
	mt	AdChr41	94.314	510	28	1	368322	368830	5155217	5155726	0	780
	mt	AdChr41	85.913	504	69	1	282061	282564	9625550	9626051	1.15e-147	536
	mt	AdChr41	85.682	447	41	5	351827	352273	10031993	10032416	1.54e-121	449
	mt	AdChr41	90.865	416	37	1	385772	386186	1887163	1887578	8.85e-154	556
	mt	AdChr41	92.063	378	29	1	178690	179066	1887582	1887959	5.36e-146	531
	mt	AdChr41	90.782	358	30	3	440905	441262	3361873	3362227	2.55e-129	475
	mt	AdChr41	90.873	252	21	2	76375	76626	8097756	8098005	1.25e-87	337
	mt	AdChr41	92.611	203	13	1	245755	245957	10329849	10330049	9.91e-74	291
	mt	AdChr41	100	43	0	0	45611	45653	9514358	9514400	2.33e-10	80.5
	mt	AdChr41	91.011	89	8	0	516732	516820	8097590	8097678	1.38e-22	121
	mt	AdChr41	89.855	138	14	0	516683	516820	8111944	8112081	8.05e-40	178
	mt	AdChr41	89.362	235	18	3	144966	145200	9457991	9458218	3.56e-73	289
	mt	AdChr41	88.696	230	26	0	111718	111947	3361102	3361331	5.96e-71	281
	mt	AdChr41	90.406	271	22	4	525999	526268	5286807	5287074	1.25e-92	353
	mt	AdChr41	85.309	388	36	7	585196	585583	1887026	1887392	5.71e-101	381
	mt	AdChr41	83.938	386	52	4	418457	418841	2927072	2927448	7.44e-95	361
	mt	AdChr41	96.447	394	13	1	436642	437035	3993023	3993415	0	649
	mt	AdChr42	90.526	190	15	3	431345	431533	789110	789297	6.05e-61	248	cob (13.1%)
	mt	AdChr42	96.559	494	11	3	432171	432659	7353612	7354104	0	813	cob (32.7%)
	mt	AdChr42	100	133	0	0	469432	469564	6359903	6360035	2.17e-60	246
	mt	AdChr42	90.244	123	12	0	366803	366925	4387116	4387238	8.1e-35	161
	mt	AdChr42	85.227	88	13	0	431229	431316	789300	789387	1.08e-13	91.6
	mt	AdChr42	93.902	82	4	1	320077	320157	7322224	7322305	3.82e-23	122
	mt	AdChr42	90.123	81	7	1	375419	375499	9365272	9365351	1.39e-17	104	trnM-CAU (95.9%)
	mt	AdChr42	99.735	756	1	1	512090	512844	11253641	11254396	0	1384	trnK-UUU (100.0%)
	mt	AdChr42	93.93	659	23	3	127177	127835	6989134	6989775	0	979
	mt	AdChr42	94.754	305	15	1	201340	201644	328313	328616	9.16e-129	473
	mt	AdChr42	94.76	229	12	0	304474	304702	4692114	4692342	9.63e-94	357
	mt	AdChr42	90.566	159	15	0	15497	15655	4387237	4387395	7.93e-50	211
	mt	AdChr42	92.424	66	5	0	170237	170302	11700495	11700560	8.34e-15	95.3
	mt	AdChr42	98.148	54	1	0	167730	167783	5860683	5860736	8.34e-15	95.3
	mt	AdChr42	98.485	66	0	1	149094	149159	4477227	4477291	6.4e-21	115
	mt	AdChr42	90.476	84	7	1	595125	595207	1556678	1556761	2.98e-19	110
	mt	AdChr42	96.503	143	5	0	10105	10247	7352988	7353130	1.31e-57	237
	mt	AdChr42	94.558	147	5	2	174275	174421	10439283	10439426	1.02e-53	224
	mt	AdChr42	94.737	171	8	1	3062	3231	10439114	10439284	6e-66	265
	mt	AdChr42	94.475	181	9	1	52902	53082	3383811	3383990	7.71e-70	278
	mt	AdChr42	93.617	188	11	1	579813	579999	788927	789114	2.14e-70	279
	mt	AdChr42	95.652	276	12	0	149094	149369	4477343	4477618	7.18e-120	444
	mt	AdChr42	89.247	372	39	1	214828	215199	2614604	2614974	5.52e-126	464
	mt	AdChr42	96.13	491	16	3	223369	223857	7353125	7353614	0	798
	mt	AdChr42	95.331	921	38	5	233798	234715	8879238	8880156	0	1458
	mt	AdScaffold010	85.768	267	33	3	158777	159042	132564	132826	7.71e-70	278
	mt	AdScaffold022	86.873	678	67	5	12762	13439	5945	6600	0	739
	mt	AdScaffold022	90.833	360	31	2	85630	85988	4467	4825	5.48e-131	481
	mt	AdScaffold022	89.796	147	14	1	53667	53813	5588	5733	1.34e-42	187
	mt	AdScaffold022	91.204	216	17	2	53887	54102	5730	5943	2.75e-74	292
	mt	AdScaffold022	87.452	526	65	1	480090	480615	6602	7126	3.11e-168	604
	mt	AdScaffold022	90.525	781	63	5	412895	413674	4814	5584	0	1022
	mt	AdScaffold206	99.976	8391	1	1	517900	526290	23629	32018	0	15483	nad5 (1.8%); sdh3 (100.0%)
	mt	AdScaffold206	97.674	43	1	0	96220	96262	28250	28292	1.09e-08	75	sdh3 (10.6%)
Adansonia perrieri	mt	ApChr01	94.737	76	1	2	419892	419964	4057638	4057713	6.65e-21	115	atp4 (0.2%)
	mt	ApChr01	86	200	26	1	420094	420291	7582975	7583174	2.29e-50	213	atp4 (33.7%)
	mt	ApChr01	97.26	219	5	1	117913	118131	8330533	8330750	1.29e-97	370	sdh4 (55.5%)
	mt	ApChr01	90.517	116	10	1	229468	229582	5844137	5844252	5.07e-32	152	trnW-CCA (100.0%)
	mt	ApChr01	84.694	392	51	3	524240	524626	12199534	12199921	1.65e-101	383
	mt	ApChr01	83.631	336	28	9	110711	111038	3567045	3567361	1.03e-73	291
	mt	ApChr01	95.349	301	14	0	412888	413188	1165794	1166094	2.05e-130	479
	mt	ApChr01	92.606	284	19	1	523299	523582	8332093	8332374	9.8e-109	407
	mt	ApChr01	91.968	249	18	2	273118	273364	8332373	8332621	6.02e-91	348
	mt	ApChr01	91.63	227	18	1	7932	8157	8330752	8330978	2.2e-80	313
	mt	ApChr01	89.862	217	18	1	129935	130147	1904430	1904646	2.88e-69	276
	mt	ApChr01	96.954	197	6	0	128490	128686	4127201	4127397	6.07e-86	331
	mt	ApChr01	92.982	171	11	1	134833	135003	6362008	6362177	6.28e-61	248
	mt	ApChr01	82.635	167	20	7	130140	130305	1904246	1904404	3.95e-28	139
	mt	ApChr01	91.892	148	11	1	516697	516843	3550430	3550577	3.84e-48	206
	mt	ApChr01	92.92	113	7	1	304713	304825	12664533	12664644	2.34e-35	163
	mt	ApChr01	95.349	43	2	0	167948	167990	3441056	3441098	5.25e-07	69.4
	mt	ApChr01	97.297	37	1	0	304393	304429	8330578	8330614	2.44e-05	63.9
	mt	ApChr01	93.878	49	3	0	417881	417929	8331484	8331532	1.13e-08	75
	mt	ApChr01	94	50	3	0	204761	204810	5970071	5970120	3.14e-09	76.8
	mt	ApChr01	98.182	55	1	0	60827	60881	1887339	1887393	2.41e-15	97.1
	mt	ApChr01	95.455	66	2	1	95223	95287	4183401	4183466	1.44e-17	104
	mt	ApChr01	88.298	94	11	0	523471	523564	1664559	1664652	2.39e-20	113
	mt	ApChr01	98.45	129	2	0	150181	150309	5191674	5191802	8.19e-55	228
	mt	ApChr01	94.074	135	8	0	62867	63001	8330976	8331110	3.84e-48	206
	mt	ApChr01	93.548	155	9	1	103607	103761	8331944	8332097	2.28e-55	230
	mt	ApChr01	88.837	215	18	1	69495	69709	2849307	2849515	2.9e-64	259
	mt	ApChr01	92.208	231	13	2	329149	329374	4057483	4057713	3.65e-83	322
	mt	ApChr01	97.2	250	7	0	514364	514613	2061048	2061297	9.73e-114	424
	mt	ApChr01	89.922	258	21	4	107492	107749	4738463	4738715	7.85e-85	327
	mt	ApChr01	96.809	282	9	0	183096	183377	3599162	3599443	3.43e-128	472
	mt	ApChr01	92.683	287	20	1	92631	92917	6920873	6921158	2.11e-110	412
	mt	ApChr01	84.777	381	42	6	305110	305485	5285124	5285493	4.62e-97	368
	mt	ApChr01	88.308	402	26	5	404449	404850	12530245	12530625	2.06e-125	462
	mt	ApChr01	90.326	858	53	4	231091	231948	8331116	8331943	0	1098
	mt	ApChr02	87.5	328	41	0	392911	393238	781250	781577	2.14e-100	379	nad6 (52.7%)
	mt	ApChr02	79.464	336	32	17	326641	326976	860132	860430	1.38e-47	204	rps13 (41.6%)
	mt	ApChr02	88.961	308	26	5	512399	512705	987640	987940	9.94e-99	374	trnK-UUU (80.8%)
	mt	ApChr02	96	100	4	0	121851	121950	15281200	15281299	2.34e-35	163	cox1 (6.2%)
	mt	ApChr02	98.705	4324	49	4	340990	345313	9797082	9801398	0	7668	nad1 (1.5%); nad2 (1.6%); nad5 (0.9%); rps7 (100.0%)
	mt	ApChr02	98.63	6060	68	7	457859	463908	9153819	9159873	0	10717	nad1 (2.1%); nad5 (1.3%); cox2 (40.3%); trnS-GGA (100.0%)
	mt	ApChr02	98.597	6060	70	7	457859	463908	10620904	10626958	0	10706	nad1 (2.1%); nad5 (1.3%); cox2 (40.3%); trnS-GGA (100.0%)
	mt	ApChr02	98.12	6063	95	11	457859	463908	6231106	6237162	0	10547	nad1 (2.1%); nad5 (1.3%); cox2 (40.3%); trnS-GGA (100.0%)
	mt	ApChr02	98.52	7160	99	4	338154	345313	6236998	6244150	0	12628	nad1 (2.5%); nad2 (2.6%); nad5 (1.5%); rps7 (100.0%)
	mt	ApChr02	98.743	7160	85	4	338154	345313	9159709	9166863	0	12718	nad1 (2.5%); nad2 (2.6%); nad5 (1.5%); rps7 (100.0%)
	mt	ApChr02	98.729	7161	84	6	338154	345313	10626794	10633948	0	12713	nad1 (2.5%); nad2 (2.6%); nad5 (1.5%); rps7 (100.0%)
	mt	ApChr02	94.608	408	19	1	20331	20735	14825448	14825855	1.92e-175	628	nad4 (3.8%)
	mt	ApChr02	94.737	76	3	1	588149	588223	9157622	9157697	1.85e-21	117	rpl10 (15.1%)
	mt	ApChr02	94.737	76	3	1	588149	588223	10624707	10624782	1.85e-21	117	rpl10 (15.1%)
	mt	ApChr02	98.773	11740	130	8	541302	553037	9155134	9166863	0	20870	rps7 (100.0%); trnS-GGA (100.0%)
	mt	ApChr02	98.756	11741	130	10	541302	553037	10622219	10633948	0	20859	rps7 (100.0%); trnS-GGA (100.0%)
	mt	ApChr02	98.391	11743	169	14	541302	553037	6232421	6244150	0	20620	rps7 (100.0%); trnS-GGA (100.0%)
	mt	ApChr02	93.854	602	36	1	40675	41276	2579918	2580518	0	905
	mt	ApChr02	94.243	469	25	2	130006	130474	11841	12307	0	715
	mt	ApChr02	90.054	372	35	2	318715	319085	17208018	17208388	5.69e-131	481
	mt	ApChr02	88.301	359	38	4	266722	267079	7124072	7124427	7.52e-115	427
	mt	ApChr02	91.765	340	27	1	577971	578310	2549504	2549842	3.43e-128	472
	mt	ApChr02	97.872	329	4	1	101096	101424	380404	380729	1.53e-156	566
	mt	ApChr02	89.72	321	31	2	200715	201034	20309769	20310088	2.72e-109	409
	mt	ApChr02	97.02	302	9	0	132326	132627	13627546	13627847	2.61e-139	508
	mt	ApChr02	95.07	284	13	1	135093	135376	15282244	15282526	2.08e-120	446
	mt	ApChr02	92.086	278	14	3	69220	69496	12371094	12371364	4.59e-102	385
	mt	ApChr02	92.913	254	13	2	551331	551584	247802	248050	5.98e-96	364
	mt	ApChr02	92.308	260	2	4	185456	185715	7085884	7086125	1.29e-92	353
	mt	ApChr02	98.268	231	4	0	566348	566578	15483459	15483689	3.52e-108	405
	mt	ApChr02	96.739	184	6	0	84153	84336	17277597	17277780	1.02e-78	307
	mt	ApChr02	88.268	179	20	1	242883	243061	2490629	2490806	2.29e-50	213
	mt	ApChr02	93.976	166	10	0	31114	31279	20272578	20272743	4.86e-62	252
	mt	ApChr02	89.697	165	14	1	454890	455054	15281793	15281954	1.07e-48	207
	mt	ApChr02	86.624	157	21	0	127761	127917	2548996	2549152	1.08e-38	174
	mt	ApChr02	96.992	133	4	0	408667	408799	15724857	15724989	1.06e-53	224
	mt	ApChr02	94.615	130	7	0	303887	304016	10316236	10316365	4.96e-47	202
	mt	ApChr02	95.968	124	5	0	303893	304016	12206943	12207066	4.96e-47	202
	mt	ApChr02	88.333	120	5	6	399831	399941	9165649	9165768	5.1e-27	135
	mt	ApChr02	88.333	120	5	6	399831	399941	10632734	10632853	5.1e-27	135
	mt	ApChr02	87.5	120	6	5	399831	399941	6242936	6243055	2.37e-25	130
	mt	ApChr02	87.5	120	6	5	399831	399941	9800184	9800303	2.37e-25	130
	mt	ApChr02	93.103	116	7	1	2417	2531	16437046	16437161	5.03e-37	169
	mt	ApChr02	97.273	110	3	0	356950	357059	14491619	14491728	1.39e-42	187
	mt	ApChr02	92.929	99	2	4	404566	404663	15724990	15725084	3.95e-28	139
	mt	ApChr02	96.739	92	2	1	450425	450516	6458000	6458090	5.07e-32	152
	mt	ApChr02	96.739	92	2	1	450425	450516	7774882	7774972	5.07e-32	152
	mt	ApChr02	96.739	92	2	1	450425	450516	8752410	8752500	5.07e-32	152
	mt	ApChr02	96.739	92	2	1	450425	450516	9992175	9992265	5.07e-32	152
	mt	ApChr02	96.739	92	2	1	450425	450516	10879376	10879466	5.07e-32	152
	mt	ApChr02	96.739	92	2	1	450425	450516	12064611	12064701	5.07e-32	152
	mt	ApChr02	95.652	92	3	1	450425	450516	9367764	9367854	2.36e-30	147
	mt	ApChr02	97.727	88	1	1	450425	450512	11435799	11435885	1.82e-31	150
	mt	ApChr02	96.552	87	2	1	143069	143154	6125835	6125921	3.05e-29	143
	mt	ApChr02	96.104	77	3	0	266734	266810	10291205	10291281	3.07e-24	126
	mt	ApChr02	96.104	77	3	0	266734	266810	11017080	11017156	3.07e-24	126
	mt	ApChr02	96.104	77	3	0	266734	266810	11572117	11572193	3.07e-24	126
	mt	ApChr02	96.104	77	3	0	266734	266810	12180615	12180691	3.07e-24	126
	mt	ApChr02	94.805	77	4	0	266734	266810	9499384	9499460	1.43e-22	121
	mt	ApChr02	96.875	64	2	0	183089	183152	12469742	12469805	1.11e-18	108
	mt	ApChr02	95.745	47	2	0	161255	161301	15281748	15281794	3.14e-09	76.8
	mt	ApChr02	94.444	36	2	0	435536	435571	12633751	12633786	0.004	56.5
	mt	ApChr02	97.5	40	1	0	262680	262719	13485965	13486004	5.25e-07	69.4
	mt	ApChr02	97.561	41	1	0	185466	185506	12195941	12195981	1.46e-07	71.3
[truncated: 5,377 more rows]
